# Supplementary material for: Assessing insect responses to climate change: What are we testing for? Where should we be heading?
Source: PeerJ. 2013 Feb 12;1:e11. doi: 10.7717/peerj.11 (PMC3628384; doi:10.7717/peerj.11)
Supplement: Supplemental Information 1 — This dataset is also available via figshare [file peerj-01-11-s001.xlsx]

## Sheet: Key
						Response variable
CC-mechanism tested	CC major theme generating questions?	abundance	phenology	distribution/ range shift	physiology	behaviour	interactions	genetics/genomics	assemblage compositon	non-specific	development time	survival	body weight	morphology	other life history traits
1-temperature (temp)	question/background/intro	"1" or " 0" depending on which variable is tested
2- moisture (moist)
3-temp & moisture	1- directly related to CC
4-evolution	2 - NOT directly related to CC
5-carbon dioxide (co2)	3 - no specific question
6 - temp & co2
7 - variety
8-non specific
9 -fire
10-co2 and Ozone
11-UVB
12- moist + co2
13 - Temperature&Moisture and UVB
14 - Ozone
15 - budburst/ plant phenology
16 - nutrient cycling
17 - Temp, CO2, Ozone
18 - Temp, Moisutre & CO2
19 - Flooding
20 - CO2 and methane
21 - Habitat loss
22 - Vegetation
23 - temp and light
24 - temp and nutrients
25 - pollution

## Sheet: Spreadsheet
First Author	Date	Journals	JournalInitials_vol_firstpage	Region	Assemblage type	Publication type	habitat	Insect taxa	CC-mechanism tested	CC major theme generating questions?	abundance	phenology	distribution/ range shift	physiology	behaviour	interactions	genetics/genomics	assemblage compositon	non-specific	development time	survival	body weight	morphology	other life history traits
Waring	1985	Forest Ecology and Management	ForEcolManagt_12_93	Variety	community	Review	native	Multiple	8	3									1
Kellomaki	1988	Silva Fennica	SilvaFennica_22_293	Europe	community	Modelling	native	Multiple	3	3									1
Bonan	1989	Ecological Modelling	EcolModel_45_275	Variety	community	Modelling	native	Multiple	8	3									1
Bradley	1989	Journal of the Royal Society of Medicine Supplement	JRoySocMedSuppl_82_8	Europe	disease vector	Desktop	non-specific	Diptera	8	3			1						1
Fajer	1989	Conservation Biology	ConservBiol_3_318	Variety	community	Review	non-specific	Multiple	5	3									1
Kimmins	1990	Environmental Monitoring and Assessment	EnvironMonitAssess_15_231	North America	community	Review	native	Multiple	7	3									1
Smith	1990	Oecologia	Oecologia_85_14	Australia/Oceania	insect pred/sym/fung	Desktop	native	Multiple	7	1									1
Sutherst	1990	Search	Search_21_230	Australia/Oceania	insect	Modelling	non-specific	Diptera	1	1
Ashmore	1991	Annals of Botany	AnnalsBot_67_39	Variety	insect/plant	Review	non-specific	Multiple	14	3	1					1
Collier	1991	Annals of Applied Biology	AnnApplBiol_118_261	Europe	insect/plant	Desktop	agricultural	Diptera	1	1		1
Dennis	1991	Biological Conservation	BiolConserv_55_1	Europe	insect/plant	Review	non-specific	Lepidoptera	6	3			1
Heliovaara	1991	Acta Forestalia Fennica	ActaForestaliaFennica_219_5	Europe	insect	Data & Modelling	non-specific	Coleoptera	7	2			1					1
Jaffe	1991	Ecotropicos	Ecotropicos_4_60	South America	insect/plant	Data	native	Hymenoptera & Isoptera	7	2						1
Kullman	1991	Journal of Biogeography	JBiogeog_18_53	Europe	community	Data	native	Lepidoptera	8	1									1
Parsons	1991	Global Ecology and Biogeography	GlobalEcolBiogeogr_1_77	Australia/Oceania	insect	Data	animal	Diptera	3	1			1					1
Porter	1991	Agricultural and Forest Meteorology	AgrForestMeteorol_57_221	Variety	insect	Review	agricultural	Lepidoptera	1	1	1	1	1			1
Walker	1991	Climatic Change	ClimaticChange_18_301	Variety	community	Review	non-specific	Multiple	8	1									1
White	1991	New Zealand Journal of Ecology	NewZealEcol_15_139	Australia/Oceania	insect	Data	native	Orthoptera	3	3	1
Bentham	1992	GeoJournal	Geojournal_26_7	non-specific	disease vector	Review	non-specific	Diptera	1	3									1
Dewar	1992	Oecologia	Oecologia_89_557	Europe	insect/plant	Modelling	native	Lepidoptera	1	1		1
Kremen	1992	Ecological Applications	EcolAppl_2_203	Africa	insect/plant	Data	native	Lepidoptera	8	3						1		1
Landsberg	1992	American Journal of Botany	AJBot_40_565	Variety	insect pred/sym/fung	Modelling	non-specific	Multiple	5	1								1
Pimentel	1992	Journal of Agricultural and Environmental Ethics	JAgrEnvironEthic_5_113	Variety	community	Review	agricultural	Multiple	7	1									1
Schwartz	1992	Forestry Chronicle	ForestChron_68_462	North America	community	Review	non-specific	Multiple	7	1									1
Volney	1992	Canadian Journal of Forest Research	CanJForestRes_22_198	North America	insect/plant	Data	native	Lepidoptera	1	2		1								1
Bale	1993	Endeavour	Endeavour_17_132	Europe	insect	Review	non-specific	Multiple	1	3		1		1							1
Baltensweiler	1993	Oecologia	Oecologia_94_62	Europe	insect/plant	Data	native	Lepidoptera	1	3		1								1	1
Hope	1993	Landscape and Urban Planning	LandscapeUrbanPlan_24_87	North America	insect/plant	Review	native	Coleoptera	7	2									1
Rogers	1993	Lancet	Lancet_342_1282	Variety	disease vector	Modelling	non-specific	Diptera	1	3			1
Strathdee	1993	Ecological Entomology	EcolEntomol_18_254	Europe	insect	Data	native	Hemiptera	8	3		1			1
Thomas	1993	Ecography	Ecography_16_278	Europe	insect/plant	Data	native	Lepidoptera	1	3	1		1
Velichko	1993	Global and Planetary Change	GlobalPlanetChange_7_51	Variety	insect	Desktop	native	Multiple	1	1									1
Velichko	1993	Global and Planetary Change	GlobalPlanetChange_7_51	Variety	insect	Desktop	native	Multiple	1	1									1
Jardine	1994	Ecologist	Ecologist_24_220	North America	insect/plant	Review	native	Multiple	8	3									1
Kennedy	1994	Ecography	Ecography_17_131	Oceania	insect/plant	Data	native	Multiple	1	1	1							1					1
Kurz	1994	Environmental Pollution	EnvironPollut_83_55	North America	community	Modelling	native	Multiple	16	1									1
Arp	1995	Facies	Facies_33_35	Europe	insect	Data	native	Multiple	5	2									1
Coulson	1995	Journal of Insect Physiology	JInsectPhysiol_41_783	Europe	insect	Data	native	Collembola	1	1				1							1
Fleming	1995	Water Air and Soil Pollution	WaterAirSoilPoll_82_445	North America	insect	Modelling	forestry	Lepidoptera	7	1		1
Glukhova	1995	Entomological Reviews	EntomolRev_74_1	Europe	insect	Data	native	Diptera	8	1	1	1
Kurz	1995	Water Air and Soil Pollution	WaterAirSoilPoll_82_321	North America	insect	Modelling	forestry	Multiple	5	1						1
Pollard	1995	Global Change Biology	GlobalChangeBiol_1_107	Europe	insect	Data	native	Lepidoptera	3	1	1
Rühm	1995	Anzeiger für Schädlingskunde Pflanzenschutz Umweltschutz	AnzSchadlingskdPfl_68_157	Europe	community	Review	agricultural	Diptera	1	2	1	1								1	1
Strathdee	1995	Global Change Biology	GlobalChangeBiol_1_23	Europe	insect	Data	agricultural	Hemiptera	1	1	1
Straw	1995	Scottish Forestry	ScoFor_49_134	Europe	insect/plant	Data	forestry	Hemiptera
Willians	1995	Environmental Entomology	EnvironEntomol_24_1	North America	insect	Data	forestry	Lepidoptera	3	1			1
Willians	1995	Journal of Biogeography	JBiogeogr_22_665	North America	insect	Desktop	forestry	Lepidoptera	3	1			1
Willians	1995	Quaternary Research	QuaternaryRes_43_90	North America	insect	Data	native	Trichoptera	1	1								1
Xilong	1995	Global Change Biology	GlobalChangeBiol_1_303	Europe	insect	Data	native	Hemiptera	1	1		1
Ahlberg	1996	Boreas	Boreas_25_257	Europe	insect	Data	non-specific	Coleoptera	1	2								1
Ashworth	1996	Annales Zoologici Fennici	Ann.Zool.Fennici_33_125	North America	insect	Review	non-specific	Coleoptera	8	1			2				1
Baker	1996	Ecological Monographs	EcolMonog_66_203	North America	tritrophic	Data	non-specific	Coleoptera	3	1								1
Bell	1996	African Entomology	AfricanEnto_4_161	Africa	insect/plant	Review	agricultural	Lepidoptera	8	2			1
Bouma	1996	American Journal of Tropical Medicine and Hygiene	AmJTropMedHyg_55_131	Asia	disease vector	Desktop	non-specific	Diptera	3	1									1
Buse	1996	Ecological Entomology	EcolEnto_21_335	Non-specific	insect/plant	Data	non-specific	Lepidoptera	6	1		1
Butterfield	1996	Ecological Entomology	EcolEnto_21_9	Non-specific	insect	Data	non-specific	Coleoptera	1	1		1
Cong	1996	Quaternary Research	QuaternaryResearch_45_216	North America	insect	Data	non-specific	Coleoptera	1	2								1
Cote	1996	Environmental Reviews	EnvReviews_4_133	North America	insect/plant	Review	forestry	Multiple	8	2						1
Cucco	1996	Italian Journal of Zoology	ItalianJZool_63_247	Europe	insect	Data	human	Multiple	1	2	1
Eggers	1996	Niedersachsen	Niedersachsen_5_21	Europe	insect	Data	human	Odonata	8	2								1
Ehrlich	1996	Forest Ecology and Management	ForestEcol&Mngm_85_9	non-specific	insect	Review	forestry	Multiple	8	2	1								1
Elliot	1996	Ecological Entomology	EcolEnto_21_241	Europe	insect	Data	non-specific	Diptera	1	1		1
Fleming	1996	Silva Fennica	Silva Fennica_30_2	North America	insect/plant	Desktop	native	Lepidoptera	8	1		1
Guo	1996	Oecologia	Oecologia_107_568	North America	insect	Data	animal	Hymenoptera	8	2									1
Heusser	1996	Journal of Quaternary Science	JQuarternarySC_11_173	South America	insect	Data	native	Coleoptera	1	2								1
Hodkinson	1996	Functional Ecology	FunctEcol_10_314	Europe	insect	Data	non-specific	Collembola	3	1				1							1
Hodkinson	1996	Oikos	OIKOS_75_241	Arctic	insect	Data	non-specific	Diptera	7	2	1	3						2
Hysell	1996	Environmental Entomology	EnvEnto_25_977	North America	insect/plant	Data	forestry	Multiple	8	2	1
Jablonski	1996	Ecology	Ecology_77_1367	non-specific	insect	Desktop	forestry	Non-specific	8	2									1
Jarry	1996	Acta Biotheoretica	ActaBiotheoretica_44_317	non-specific	insect	Modelling	animal	Diptera	8	2	1
Jeffree	1996	Functional Ecology	FunctEcol_10_562	Europe	insect/plant	Modelling	non-specific	Coleoptera	1	1			1
Jetten	1996	Journal of Medical Entomology	JMedEnto_33_361	Non-specific	disease vector	Modelling	non-specific	Diptera	1	1		1
Kindvall	1996	Ecology	Ecology_77_207	Europe	insect/plant	Data	non-specific	Orthoptera	8	2											1
Krell	1996	Zoologischer Anzeiger	ZoologischerAnzeiger_234_209	Variety	insect	Review	non-specific	Coleoptera	8	2			1
Lindsay	1996	Annals of Tropical Medicine and Parasitology	AnalsTropMed&Parasit_90_573	Variety	disease vector	Review	non-specific	Diptera	1	1				1
Masaki	1996	European Journal of Entomology	Eur.J.Ento_93_281	Global	insect	Review	non-specific	Orthoptera	8	2				1
Ott	1996	Zeigt die Ausbreitung der Feuerlibelle in Deutschland eine Klimavaranderung an? Mediterrane Libellen als Indikatoren fur Anderungen in Biozonosen	Mediterrane Libellen als Indikatoren fur Anderungen in Biozonosen, 28, 53-61.	Europe	insect	Review	non-specific	Odonata	8	2			1
Ouedraogo	1996	Bulletin of Entomological Research	BulletinEntoRes_86_695	Africa	tritrophic	Data	non-specific	Coleoptera	3	2						1
Penev	1996	Annales Zoologici Fennici	Ann.Zool.Fennici_33_49	Europe	insect	Data	non-specific	Coleoptera	7	2	1		1
Pollard	1996	Ecological Entomology	EcolEnto_21_365	Europe	insect	Desktop	non-specific	Lepidoptera	8	1	1
Rejmánková	1996	Environmental Entomology	EnvEnto_25_1058	Central America	disease vector	Data	human	Diptera	6	2			1
Riihimaa	1996	Hereditas	Hereditas, 124, 151-163	Global	insect	Data	non-specific	Diptera	23	3		1
Samways	1996	Biodiversity and Conservation	Biodiversity and Conservation, 5, 1047-1058	Global	community	Review	non-specific	Multiple	8	2	1		1
Schultze-Lam	1996	Canadian Journal of Microbiology	CanadJMicrobiol_42_147	North America	aquatic/ riparian	Data	non-specific	Diptera	8	2						1
Shreeve	1996	Biodiversity and Conservation	Biodiversity and Conservation, 5, 1131-1141.	Europe	insect	Review	non-specific	Lepidoptera	8	2			1								1
Singer	1996	American Naturalist	AmNat_148_S9	North America	insect/plant	Data	animal	Lepidoptera	1	2							1				1
Van Lenteren	1996	Biological Control	BiolControl_6_1	Variety	tritrophic	Review	agricultural	Hemiptera	1	2						1
Virtanen	1996	Silva Fennica	Silva Fennica_30_169	Europe	insect/plant	Data	non-specific	Hymenoptera	1	1	1		3								2
Walkling	1996	Boreas	Boreas_25_145	Europe	insect	Data	non-specific	Coleoptera	1	1								1
Ward	1996	Evolution	Evolution_50_1231	Africa	insect	Data	non-specific	Coleoptera	3	2				1	1
Whittaker	1996	European Journal of Entomology	EuroJEnto_93_319	Europe	insect	Data	non-specific	Hemiptera	1	1		1								1
Yule	1996	Archiv fur Hydrobiologie	Archiv fur Hydrobiologie_137_95	Australia/Oceania	aquatic/ riparian	Data	non-specific	Multiple	7	2								1
Awmack	1997	Global Change Biology	Global.Chan. Biol_3_545	Europe	insect/plant	Data	agricultural	Hemiptera	5	1				1						1
Awmack	1997	Ecological Entomology	Ecol.Entomol_22_366	Europe	insect/plant	Data	agricultural	Hemiptera	5	1				1	1
Boggs and Murphy	1997	Global Ecology and Biogeography	GLOBAL.ECOL.BIOGEOGR_6(1)_39	North America	insect	Review	native	Lepidoptera	7	1			1					1
Briones	1997	Applied Soil Ecology	Appl.Soil.Ecol_6_117	Europe	community	Data	native	Diptera	3	1	1		1
Brookes	1997	Boreas	BOREAS_26_297	Europe	insect	Desktop	native	Diptera	1	1								1
Brotton and Wall	1997	Climatic Change	Clim.Change_35-35	North America	disease vector	Desktop	animal	Diptera	3	1						1
Byrant	1997	Ecological Entomology	Ecol.Entomol_22_390	Europe	insect	Data	native	Lepidoptera	1	1			1						1	1	1	1
Cerda	1997	Journal of Animal Ecology	J.Anim.Ecol_66(3)_363	Europe	insect	Data	non-specific	Hymenoptera	1	2	1					1
Chapin and Starfield	1997	Climatic Change	Clim.Change_35-449	North America	community	Modelling	forestry	Multiple	1	1									1
Coope	1997	Quaternary Science Reviews	QUATERNARY.SCI.REV_16_1163	Europe	insect	Data	non-specific	Coleoptera	4	2								1
Dennis and Eales	1997	Journal of Insect Conservation	J.Insect.Conserv_1_167	Europe	insect/plant	Data	native	Lepidoptera	7	1			1			1
Gutierrez	1997	Journal of Biogeography	J.Biogeogr_24_77	Europe	insect/plant	Data	native	Lepidoptera	7	1	1					1		1
Haslett	1997	Global Change Biology	Global.Chan. Biol_6_49	Europe	insect	Data	native	Diptera	7	1	1							1
Hawkins	1997	Journal of the North American Benthological Society	JNABS_16_728	North America	aquatic/ riparian	Data	native	Multiple	1	1	1							1
Hollier	1997	Entomologist	Entomol_116(1)_28	Europe	insect/plant	Data	non-specific	Neuroptera	22	2			1			1
Jacobsen	1997	Freshwater Biology	Freshwater.Biol_38_247	Variety	aquatic/ riparian	Data	native	Multiple	1	1								1
Janssen	1997	Artificial Life	Artif.Life_2_213	non-specific	disease vector	Modelling	human	Diptera	1	1	1		1								1
Jetten	1997	American Journal of Tropical Medicine and Hygiene	Am. J. Trop. Med. Hyg_57(3)_285	Variety	disease vector	Modelling	human	Diptera	1	1			1	1		1
Krasnov	1997	Parasitology	Parasitol_114_159	Asia	disease vector	Data	animal	Siphonaptera	8	2			1					1
Lavelle	1997	European Journal of Soil Biology	Eur.J.Soil.Biol_33 (4)_159	non-specific	community	Review	non-specific	Isoptera	18	1			1			1
Lavoie	1997	Canadian Journal of Zoology	Can. J. Zool_75_227	North America	insect	Data	non-specific	Coleoptera	4	1								1
Lindroth	1997	Physiological Entomology	Physiol.Ent_22_55	non-specific	insect	Data	forestry	Lepidoptera	1	1				1						1	1	1
Miller	1997	Canadian Journal of Earth Sciences	Can. J. Earth Sci_34_247	North America	insect	Data	non-specific	Coleoptera	4	1								1
Molineux	1997	Annals of Tropical Medicine and Parasitology	Ann.Trop.Med.Parasitol_91(7)_827	Africa	insect	Review	human	Diptera	3	1
Moulton and kelly	1997	Critical Reviews in Environmental Science and Technology SS	Crit.Rev.Env.Sci.Technol_27_S245	North America	insect/plant	Review	forestry	non-specific	8	1						1?
Polis	1997	Ecology	Ecol_78(6)_1884	North America	insect/plant	Data	native	Multiple	2	1	1					1		1
Skirvin	1997	Global Change Biology	Global.Chan. Biol_3_1	Europe	insect pred/sym/fung	Modelling	agricultural	Hemiptera & Coleoptera	1	1			1	1						1	1
Smit and Gestal	1997	Ecotoxicology and Environmental Safety	Ecotox.Environ.Safe_37_213	Europe	insect	Data	native	Collembola	1	2				1							1
Sparks and Yates	1997	Ecography	Ecography_20(4)_368	Europe	insect	Desktop	native	Lepidoptera	1	1		1
Stamp and Osier	1997	Entomologia Experimentalis et Applicata	Entmol.Exp.Appl_83_63	North America	insect/plant	Data	agricultural	Lepidoptera	1	1				1		1				1		1
Walton	1997	Biological Journal of the Linnean Society	Biol.J.Lin.Soc_62_365	Asia	insect	Data	native	Orthoptera	8	2							1
Woiwod	1997	Journal of Insect Conservation	J.Insect.Conserv_1_149	Europe	insect	Data	non-specific	Lepidoptera	1	1		1
Zhou	1997	Oecologia	Oecologia_112_543	Europe	insect	Modelling	agricultural	Hemiptera	1	1	1			1
Anderson	1998	Journal of African Earth Sciences	J.Afr. Earth.Sci_28(1)_145	Variety	community	Review	non-specific	Multiple	8	2								1
Anderson	1998	Arctic and Alpine Research	ARCT.ANTARCT.ALP.RES _31(4)_366	North America	insect	Data	forestry	Multiple	4	1								1
Bagine	1998	African Journal of Ecology	Afr. J. Ecol_36_251	Africa	community	Data	forestry	Multiple	8	2								1
Bezemer	1998	Oecologia	Oecologia_116_128	Europe	tritrophic	Data	agricultural	Hemiptera	6	1	1					1
Buse	1998	Functional Ecology	Func.Ecol_12_742	Europe	insect/plant	Data	forestry	Lepidoptera	6	1				1			1					1
Caldwell	1998	Journal of Photochemistry and Photobiology B: Biology	J.Photochem.Photobiol.B.Biol_46_40	non-specific	community	Review	non-specific	Lepidoptera & Thysanoptera	11	1						1
Cannon	1998	Global Change Biology	Global.Chan. Biol_4_785	Europe	community	Review	agricultural	Multiple	7	1	1	1	1			1
Cerboneschi	1998	Italian Journal of Zoology	ITAL J ZOOL_65(3): 267	Europe	insect	Data	forestry	Lepidoptera	3	2				1
Chown and Gaston	1998	Biological Reviews	Biol.Rev_74_87	non-specific	insect	Review	non-specific	Multiple	7	1		1	1									1
Coley	1998	Climatic Change	Clim.Change_39_455	Tropical	community	Review	forestry	Multiple	18	1	1			1		1				1
Colinvaux	1998	Global Ecology and Biogeography	GLOBAL.ECOL.BIOGEOGR_7_95	South America	community	Review	forestry	non-specific	6	1									1
Coope	1998	Journal of Quaternary Science	J.QUATERNARY.SCI_13_419	Europe	insect	Desktop	non-specific	coleoptera	4	1								1
Davies	1998	Journal of Animal Ecology	J.Anim.Ecol_67_600	Variety	tritrophic	Data	non-specific	diptera	1	1	1		1			1
Davies	1998	Nature	Nature_391_783	Europe	tritrophic	Data	non-specific	Diptera & Hymenoptera	1	1	1					1
De Jong and Brakefield	1998	Proceedings of the Royal Society B: Biological Sciences	Proc R. Soc. Lond. B_265_39	Europe	insect	Data	non-specific	Coleoptera	1	2
Diaz	1998	Oecologia	Oecologia_120(1)_113	Europe	community	Data	agricultural	Hemiptera	5	1				1		1
Diaz	1998	Oecologia	Oecologia_117(1/2)_177	Europe	insect/plant	Data	non-specific	Hemiptera	5	1				1		1
Dury	1998	Global Change Biology	Global.Chan. Biol_5_55	Europe	insect/plant	Data	forestry	Lepidoptera	6	1									1
Epstein	1998	Bulletin of the American Meteorological Society	B.AM.METEOROL.SOC_79(3)_409	non-specific	disease vector	Review	human	Diptera	1	1			1
Fleishman	1998	Ecology	Ecol_79(7)_2482	North America	insect	Data & Modelling	native	Lepidoptera	1	1			1					1
Fleming and Candau	1998	Environmental Monitoring and Assessment	Environ.Monit.Assess_49_235	North America	insect	Review	forestry	Lepidoptera	3	1		1				1				1
FOLGARAIT	1998	Biodiversity and Conservation	Biodiversity.Conserv_7_1221	non-specific	insect	Review	non-specific	Hymenoptera	7	1								1
Gibbs	1998	Journal of Experimental Biology	J.Exp.Biol_201_71	South America	insect	Data	non-specific	Diptera	1	2				1								1
Gilbert	1998	Journal of Genetics	J.Genet_77(1)_13	Asia, Europe	insect	Data	non-specific	Diptera	3	2							1
Grimm	1998	Journal of Applied Entomology	J.Appl.Ent_122_515	South America	insect	Data	animal	Hemiptera	3	2	1
GutieÂrrez	1998	Journal of Zoology	J. Zool.Lond_244_249	Europe	insect	Data	non-specific	Lepidoptera	3	2	1	1						1
Hill	1998	Behavioral Ecology	Behav.Ecol_9(1)_101	North America	insect	Data	native	Orthoptera	3	2					1
Hodkinson	1998	Arctic and Alpine Research	Arctic.Alpine.Res_30(3)_306	Europe	insect/plant	Desktop	native	Diptera & Hemiptora	1	1	1		1
Hodkinson	1998	Arctic and Alpine Research	Arctic.Alpine.Res_30(1)_78	Arctic	insect/plant	Review	native	Hemiptera	1	1			1
Hodkinson and Bird	1998	Arctic and Alpine Research	ARCT.ALP.RES_30(1)_78	non-specific	insect/plant	Review	native	Hemiptera	1	1			1			1		1
Judd and Hodkinson	1998	Journal of Biogeography	J.Biogeogr_25_227	Europe	insect	Desktop	agricultural	Hemiptera	8	2			1					1
Kandeler	1998	Plant and Soil	Plant.Soil_202_251	Europe	community	Data	non-specific	Hemiptera	6	1						1
Karan	1998	Evolution	Evol_52(3)_825	Asia	insect	Data	non-specific	Diptera	8	2											1
Kasse	1998	Journal of Quaternary Science	J.QUATERNARY.SCI_13_5	Europe	insect	Data	non-specific	Coleoptera	4	1								1
King	1998	Biodiversity and Conservation	Biodiversity.Conserv_7_1627	oceania	insect	Data	forestry	Hymenoptera	1	2	1		1					1
Massaferro and Corley	1998	Aquatic Conservation: Marine and Freshwater Ecosystems	Aquatic Conser6: Mar. Freshw. Ecosyst_8_315	South America	insect	Data	non-specific	Diptera	4	1	1							1
Masters	1998	Ecological Entomology	Ecol.Entomol_23_45	Europe	insect/plant	Data	agricultural	Hemiptera	3	1	1					1
Nchinda	1998	Emerging Infectious Diseases	Emerg.Infect.Dis_4(3)_398	Africa	disease vector	Review	native	Diptera	2	1						1
Patz	1998	Tropical Medicine and International Health	Trop.Med.Int.Health_3(10)_818	Africa	disease vector	Data & Modelling	human	Diptera	3	1						1
Patz	1998	Environmental Health Perspectives	Environ.Health.Perspect_106(3)_147	Variety	disease vector	Modelling	human	Diptera	1	1						1
Pellatt	1998	Palaeogeography Palaeoclimatology Palaeoecology	Paleogeog_Paleoclim_Paleoecol_141_123	North America	insect	Data	non-specific	Diptera	4	1								1
Powell	1998	Journal of Theoretical Biology	J.theor.Biol_196_49	North America	insect/plant	Modelling	forestry	Coleoptera	1	1						1
Quinlan	1998	Canadian Journal of Fisheries and Aquatic Sciences	Can. J. Fish. Aquat. Sci_55_587	North America	insect	Data & Modelling	native	Diptera	4	1								1
Rasnitsyn	1998	Cretaceous Research	Creataceous.Res_19_329	Europe	insect	Desktop	non-specific	Hymenoptera	8	2								1
Rodriguez-Trelles	1998	Evolutionary Ecology	Evol.Ecol_12_829	Europe	insect	Data	non-specific	Diptera	4	1							1
Rusek	1998	Biodiversity and Conservation	BiodiversConserv_7_1207	Variety	insect	Review	non-specific	Collembola	8	2								1
Russell	1998	International Journal of Parasitology	Int.J.Parasitol_28_955	oceania	disease vector	Review	human	Diptera	7	1	1		1	1						1	1
Salt	1998	Global Change Biology	Global.Chan. Biol_4_91	Europe	insect/plant	Data	native	Hemiptera	11	1	1					1				1
Saxe	1998	New Phytologist	New Phytol_139_395	non-specific	insect/plant	Review	forestry	Non-specific	5	1						1
Sivinski	1998	Environmental Entomology	Environ.Entomol_27(2)_360	North America	tritrophic	Data	agricultural	Diptera & Hymenoptera	1	2	1					1
Smith	1998	Journal of Paleolimnology	J.Paleolimnology_20_277	North America	insect	Data	non-specific	Diptera	4	1								1
Smith	1998	Global Change Biology	Global.Chan. Biol_4_287	Variety	insect/plant	Data	natural	Diptera	5	1					1	1		1		1		1
Strathdee and Bale	1998	Annual Review of Entomology	Annu. Rev. Entomol_43:85	Variety	insect	Review	non-specific	Multiple	1	1		1	1	1	1			1
Swetnam and Betancourt	1998	Journal of Climate	J.Climate_11_3128	North America	tritrophic	Desktop	forestry	Lepidoptera	7	2	1
Vitanen	1998	Journal of Applied Ecology	J.Appl.Ecol_35(2)_311	Europe	insect/plant	Data & Modelling	forestry	Lepidoptera	1	1											1
Walker	1998	International Journal of Parasitology	Int.J.Parasitol_28_947	oceania	disease vector	Review	human	Diptera	3	1			1			1
Whittaker and Tribe	1998	Journal of Animal Ecology	J.Anim.Ecol_67_987	Europe	insect	Data & Modelling	native	Hemiptera	3	1	1									1
Willott	1998	Functional Ecology	Funct.Ecol_12(2)_232	Europe	insect	Data	native	Orthoptera	1	1				1						1		1
Witte	1998	Quaternary Science Reviews	Journal of Quaternary Science, 13, 435-445.	Europe	insect	Desktop	non-specific	Coleoptera	4	1
Yamamua	1998	Applied Entomology and Zoology	Appl.Entomol.Zool,33(2):289	Asia	insect	Modelling	non-specific	Multiple	1	1	1
Yoshio	1998	Applied Entomology and Zoology	Appl.Entomol.Zool,33(2):281	Asia	insect	Data	native	Lepidoptera	23	1		1
Alvarez	1999	Agricultural and Forest Entomology	AgrForestEntomol_1_243	Europe	insect	Data	agricultural	Collembola	2	1	1									1
Armbruster	1999	Heredity	Heredity__83_509	North America	insect	Data	native	Diptera	24	1											1
Beed	1999	Agricultural and Forest Entomology	Agric.Forest.Entomol_1_281	Europe	insect/plant	Data	agricultural	Hemiptera	7	1	1			1		1				1	1
Bezemer	1999	Annals of the Entomological Society of America	Ann. Entomol. Soc. Am_92(5)_724	Europe	insect/plant	Data	non-specific	Hemiptera	5	1	1			1						1		1
Buse	1999	Functional Ecology	Func.Ecol._13(Suppl1)_74	Europe	insect pred/sym/fung	Data	forestry	Lepidoptera	1	1						1				1
Carig	1999	Parasitology Today	Parasitol.Today_15(3)_105	Africa	insect	Modelling	human	Diptera	3	1						1				1	1
Corke	1999	Journal of Insect Conservation	J.Insect.Conserv_3_5	Europe	insect	Data	forestry	Lepidoptera	25	2	1			1
Dennehy	1999	Journal of the American Mosquito Control Association	J. Am. Mosq. Control.Assoc_15(3)_423	North America	insect	Data	human	Diptera	8	1			1
Dinnin and sadler	1999		Quaternary.Proc_7_545	Europe	insect	Desktop	non-specific	Coleoptera & Hymenoptera	4	1								1
Eggleton	1999	Philosophical Transactions of the Royal Society B: Biological Sciences	Phil.Trans.R.Soc.Lond.B_354_1791	Asia	insect/plant	Data	forestry	Isoptera	21	2				1				1
Elias	1999	Journal of Quaternary Science	J.QUATERNARY.SCI_14_255	North America	insect	Desktop	non-specific	coleoptera	4	1								1
Eronen	1999	Holocene	Holocene_9_569	Europe	insect	Data	forestry	Coleoptera	7	1			1
Fielding	1999	Functional Ecology	Func.Ecol_12(Suppl1)_65	Europe	insect	Data	native	Hemiptera	1	1		1								1	1
Flanagan	1999	Journal of Evolutionary Biology	J.EVOL.BIOL_12_577	Europe	insect	Data	native	Orthoptera	8	2							1
Fleishman	1999	Great Basin Naturalist	Great.Basin.Nat_59(1)_50	North America	insect	Data	non-specific	Lepidoptera	2	1	1							1
Fox	1999	Oecologia	Oecologia_117(1/2)_178	Europe	tritrophic	Data	agricultural	Coleoptera & Lepidoptera	3	1						1
Gaston and Chown	1999	Oikos	Oikos_86_584	Africa	insect	Data	non-specific	Coleoptera	1	2	1
Heinrichs	1999	Geographie Physique et Quaternaire	Géogr.Phys.Quatern_53(2)_1999_211	North America	insect	Data	non-specific	Diptera	4	1
Hessburg	1999	General Technical Reports of the US Department of Agriculture, Forest Service	Gen.Tech.Rep_PNW-GTR_458_1	North America	community	Data	non-specific	Non-specific	7	2						1
Hill	1999	Oecologia	Oecologia_121(2)_165	Europe	insect	Data	native	Lepidoptera	8	1			1									1
Hill	1999	Proceedings of the Royal Society B: Biological Sciences	Proc. R. Soc. Lond. B_266-1197	Europe	insect	Modelling	native	Lepidoptera	7	1			1
Hodkinson	1999	Functional Ecology	Func.Ecol_12_83	Europe	insect	Data	agricultural	Hemiptera	1	1	1		1								1
Hoffman	1999	Heredity	Heredity__83_637	non-specific	insect	Review	non-specific	Diptera	1	2				1			1			1		1
Hogg	1999	Ecological Modelling	Ecol.Model_114_175	North America	insect/plant	Modelling	forestry	Lepidoptera	3	1						1
Hulle	1999	European Journal of Entomology	Eur.J.Entomol_96_125	Europe	insect	Data	agricultural	Hemiptera	23	2				1
Iperti	1999	Agriculture Ecosystems and Environment	Agric. Ecosyst. Environ_74_323	Variety	insect pred/sym/fung	Review	non-specific	Coleoptera	1	1				1						1
Kerr	1999	Biodiversity and Conservation	Biodiversity.Conserv_8_617	North America	insect	Desktop	non-specific	Coleoptera	7	1	1							1
Kikazi and Katori	1999	Physica	Physica_266_339	non-specific	insect	Modelling	agricultural	Orthoptera	22	2
Knowles	1999	Evolution	Evol_53(6)_1846	North America	insect	Data & Modelling	native	coleoptera	8	2							1
Lautenschlager and Nielson	1999	Forestry Chronicle	FOREST.CHRON_75(4)_633	North America	insect/plant	Data	forestry	Non-specific	1	2						1
Liou	1999	Biochemistry	Biochem_38(35)_11415	non-specific	insect	Data	agricultural	Coleoptera	1	1							1
Logan and Bentz	1999	Environmental Entomology	Environ. Ent. 28(6): 924	North America	insect	Modelling	forestry	Coleoptera	1	1		1
Lorenzo and Lazzaro	1999	Acta Tropica	Acta.Tropica_72_241	South America	disease vector	Data	human	Hemiptera	3	2	1
McCloud and Berenbaum	1999	Entomologia Experimentalis et Applicata	Entmol.Exp.Appl_93_233	North America	insect/plant	Data	non-specific	Lepidoptera	11	1						1					1
McKone	1999	Global Change Biology	Global.Chan. Biol_4_591	oceania	insect/plant	Data	native	Diptera & Lepidoptera	1	1						1
Ohtsu	1999	Environmental Entomology	Environ. Entomol_28(6)_968	Asia	insect	Data	non-specific	Diptera	1	2				1							1
Parmesan	1999	Nature	Nature_399_579	Europe, Africa	insect	Data	non-specific	Lepidoptera	1	1			1
Patterson	1999	Climatic Change	Clim.Change_43_711	non-specific	insect/plant	Review	non-specific	Multiple	7	1	1		1	1						1
Piet and Vijverberg	1999	Journal of Aquatic Ecosystem Stress and Recovery	J.Aquat.Ecosys.Stress.Recov_6_265	Asia	aquatic/ riparian	Data	native	Multiple	3	2						1
Preece and Bridgland	1999	Quaternary Science Reviews	QUATERNARY.SCI.REV_18_1075	Europe	insect	Data	non-specific	Coleoptera	4	1								1
Ramløv	1999	Journal of Comparative Physiology B: Biochemical Systemic and Environmental Physiology	J.Comp.Physiol.B_169_224	oceania	insect	Data	non-specific	Orthoptera	3	2				1
Reginiere and Sharov	1999	International Journal of Biometeorology	Int.J.Biometeorol_42_146	North America	insect	Modelling	forestry	Lepidoptera	1	1		1	1
Roskam and Brakefield	1999	Biological Journal of the Linnean Society	Biol.J.Lin.Soc_66_345	Africa	insect	Data	non-specific	Lepidoptera	3	2
Samways	1999	Journal of Biogeography	J.Biogeogr_26(4)_795	Global	insect	Data	non-specific	Coleoptera	3	1			1
Seidl	1999	Journal of the Lepidopterists' Society	Journal.Lepidopterists.Soc_53(1)_32	North America	insect	Data	forestry	Lepidoptera	8	2	1
Telfer and Hassall	1999	Oecologia	Oecologia_121(2)_245	Europe	insect	Data	native	Orthoptera	7	1				1						1		1
Tenow	1999	Journal of Applied Ecology	J.Appl.Ecol_36_111	Europe	insect/plant	Data	forestry	Lepidoptera	1	1			1			1
Thomas	1999	Functional Ecology	Funct.Ecol_13(Suppl. 1)_55	Europe	community	Data & Modelling	native	Multiple	1	1	1		1
Ungerer	1999	Journal of Biogeography	J.Biogeogr_26(6)_1133	North America	insect	Data & Modelling	forestry	Coleoptera	1	1			1
Virtanen and Neuvonen	1999	Chemosphere	Chemospere.Global.Change.Sci_1_439	Europe	insect	Desktop	non-specific	Lepidoptera	1	1			1
Virtanen and Neuvonen	1999	Oecologia	Oecologia_120_92	Europe	tritrophic	Data	forestry	Lepidoptera	1	1	1			1		1						1
Watt and Woiwod	1999	Oikos	Oikos_87(2)_411	Europe	insect/plant	Data	forestry	Lepidoptera	8	2	1
Whittaker	1999	European Journal of Entomology	Eur.J.Entomol_96_149	non-specific	insect/plant	Review	non-specific	Multiple	5	1	1			1		1				1	1
winnett	1999	Climate Research	Climate.Res_11_39	North America	community	Review	forestry	non-specific	7	1						1
Zhang	1999	Forest Ecology and Management	Forest.Ecol.Manag_121_215	North America	insect/plant	Data	forestry	Coleoptera	3	1						1
Ammann	2000	Palaeogeography Palaeoclimatology Palaeoecology	PaleogeogrPaleoclimatolPaleoecol_159_191	Europe	insect	Data	native	Multiple	1	1									1
Ammann	2000	Palaeogeography Palaeoclimatology Palaeoecology	PaleogeogrPaleoclimatolPaleoecol_159_261	Europe	insect	Data	agricultural	Multiple	1	1	1	1	1
Awmack	2000	Agricultural and Forest Entomology	AgrilForEntomol_2_57	North America	insect/plant	Data	agricultural	Hemiptera	5	1						1
Ayres	2000	Science of the Total Environment	SciTotalEnviron_262_263	North America	tritrophic	Review	forestry	Multiple	8	1						1
Baker	2000	Agriculture Ecosystems and Environment	AgrEcosystEnviron_82_57	Europe	insect/plant	Review	non-specific	Multiple	8	1			1
Barendse	2000	Polar Biology	PolarBiol_23_346	Africa	insect	Data	native	Coleoptera	8	3		1								1
Birks	2000	Journal of Paleolimnology	JPaleolimnol_23_91	Europe	insect	Data	native	Multiple	1	2						1
Brodo	2000	Bulletin of the Geological Survey of Canada	BullGeolServCan_529_145	North America	community	Data	native	Multiple	1	1	1
Brooks	2000	Palaeogeography Palaeoclimatology Palaeoecology	PaleogeogrPaleoclimatolPaleoecol_159_261	Europe	insect	Data	native	Diptera	1	1						1
Bryant	2000	Oecologia	Oecologia_122_1	Europe	insect	Data	native	Lepidoptera	7	1			1	1						1
Coulson	2000	Ecography	Ecography_23_299	Europe	insect	Data	native	Collembola	1	2	1							1			1
Coviella	2000	Environmental Entomology	EnvironEntomolo_29_781	North America	tritrophic	Data	agricultural	Lepidoptera	7	1						1
Coviella	2000	BioControl	BioControl_45_325	North America	tritrophic	Data	agricultural	Lepidoptera	5	1						1
De Garín	2000	International Journal of Biometeorology	IntJBiometeorol_44_148	South America	insect	Modelling	human	Diptera	1	3											1
De Los Santos	2000	Journal of Arid Environments	JAridEnviron_1_85	Europe	insect	Data	native	Coleoptera	3	3													1
Debinski	2000	Environmental Monitoring and Assessment	EnvironMonitAssess_64_213	North America	community	Data	native	Lepidoptera	2	1	1
Erasmus	2000	African Entomology	AfricanEntomol_8_157	Africa	insect	Modelling	native	Neuroptera	8	1			1
Field	2000	Palaeogeography Palaeoclimatology Palaeoecology	PaleogeogrPaleoclimatolPaleoecol_159_53	Europe	insect	Data	native	Coleoptera	8	3						1
Fleishman	2000	Journal of Biogeography	Jbiogeogr_27_1209	North America	insect	Data	native	Lepidoptera	7	1	1
Frampton	2000	Journal of Applied Ecology	JApplEcol_37_865	Europe	insect	Data	agricultural	Multiple	2	2	1
Granados	2000	Journal of Limnology	JLimnol_59_109	Europe	insect	Data	native	Diptera	1	1						1
Grant	2000	Global Change Biology	GlobalChangeBiol_6_183	North America	insect/plant	Modelling	forestry	Multiple	8	1						1
Grotjahn	2000		NaturschutzLandschPln_32_97	Europe	insect	Data	native	Orthoptera	8	1	1
Gu	2000	Austral Ecology	AustralEcol_25_571	Australia/Oceania	insect	Data	agricultural	Lepidoptera	1	2										1		1
Hanson	2000	Science of the Total Environment	SciTotalEnviron_262_205	North America	insect/plant	Review	forestry	Multiple	2	1						1
Harrison	2000	Proceedings of the Royal Society B: Biological Sciences	ProcRSocBBiolSci_267_911	Asia	pollinator	Data	native	Hymenoptera	2	1						1
Kaspari	2000	Proceedings of the Royal Society B: Biological Sciences	ProcRSocBBiolSci_267_485	North America	insect	Data	native	Hymenoptera	1	3	1
Lawes	2000	Biodiversity and Conservation	BiodiversConserv_9_683	Africa	community	Modelling	forestry	Lepidoptera	8	3								1
Lemdahl	2000	Journal of Paleolimnology	Jpaleolimnol_23_57	Europe	insect	Data	native	Coleoptera	1	1	1
Lemdahl	2000	Palaeogeography Palaeoclimatology Palaeoecology	PaleogeogrPaleoclimatolPaleoecol_159_293	Europe	insect	Data	native	Coleoptera	1	1	1
Loeschcke	2000	Heredity	Heredity_85_423	Australia/Oceania	insect	Data	native	Diptera	1	3													1
Lounaci	2000	Annales de Limnologie	AnnLimnol_36_123	Africa	insect	Data	native	Multiple	1	1	1		1
Magniez-Jannin	2000	Biological Journal of the Linnean Society	BiolJLinnSoc_71_313	Europe	insect	Data	non-specific	Coleoptera	8	1												1
Malmström	2000	Global Change Biology	GlobalChangeBiol_6_35	North America	insect/plant	Review	forestry	Coleoptera	1	3						1
McKee	2000	Hydrobiologia	Hydrobiologia_441_55	Europe	insect	Data	native	Ephemeroptera	1	1	1											1
Mellor	2000	OIE Revue Scientifique et Technique	OIERevSciTech_12_41	Europe	disease vector	Review	human	Multiple	7	1	1			1		1
Nault	2000	Biological Control	BiolControl_17_164	North America	insect	Data	native	Coleoptera	7	2	1
Polgár	2000	Entomologia Experimentalis et Applicata	EntomolExpAppl_97_21	Europe	insect	Data	native	Hymenoptera	7	2				1
Robinson	2000	Hydrobiologia	Hydrobiologia_421_187	North America	insect	Data	native	Multiple	8	2	1
Rogers	2000	Climate Research	ClimateRes_14_235	North America	community	Review	native	Lepidoptera	8	1	1
Roy	2000	Global Change Biology	GlobChangeBiol_6_407	Europe	insect	Desktop	native	Lepidoptera	1	1	1
Sandermann	2000	Environmental Pollution	EnvironPollut_108_327	Europe	tritrophic	Data	forestry	Coleoptera	14	2						1
Seifert	2000	Deutsche Entomologische Zeitschrif	DeutEntomolZ_47_173	Europe	insect	Data	native	Hymenoptera	1	2			1	1
Servia	2000	Environmental Monitoring and Assessment	EnvironMonitAssess_64_617	Europe	insect	Data	agricultural	Diptera	1	2													1
Simberloff	2000	Science of the Total Environment	SciTotalEnviron_262_253	North America	community	Review	non-specific	Multiple	7	1	1		1			1
Sivinski	2000	Biological Control	BiolControl_18_258	North America	tritrophic	Data	agricultural	Diptera	1	2	1					1
Solem	2000	Journal of Paleolimnology	JPaleonlimnol_23_49	Europe	insect	Data	non-specific	Diptera	1	1									1
Strand	2000	Agricultural and Forest Meteorology	AgrForestMeteorol_103_73	North America	insect	Review	agricultural	Multiple	6	1									1
Sutherst	2000	Australian Journal of Agricultural Research	AustJAgrRes_51_467	Australia/Oceania	insect/plant	Modelling	agricultural	Diptera	1	1						1
Volney	2000	Agriculture Ecosystems and Environment	AgrEcosystEnviron_82_283	North America	insect/plant	Review	forestry	Lepidoptera	1	1						1
Williams	2000	Global Change Biology	GlobChangeBiol_6_685	North America	insect/plant	Data	forestry	Lepidoptera	6	1						1
Williams	2000	Environmental Monitoring and Assessment	EnvironMonitAssess_61_65	Australia/Oceania	community	Review	non-specific	Multiple	8	1
Wittmann	2000	Veterinary Journal	VetJ_160_107	Europe	disease vector	Review	animal	Diptera	3	1	1		1
Wuethrich	2000	Science	Science_287_793	North America	community	Review	non-specific	Lepidoptera	1	1			1
Aguiar-Menezes&Menezes	2001	Neotropical Entomology	NeotropEntomol_30_613	South America	tritrophic	Data	agricultural	multiple	2	3	1	1				1		1
Alto&Juliano	2001	Journal of Medical Entomology	JMedEntomol_38_548	North America	disease vector	Data	non-specific	Diptera	1	1	1	1	1							1	1		1
Alto&Juliano	2001	Journal of Medical Entomology	JMedEntomol_38_646	North America	disease vector	Data	human	Diptera	3	1	1	1	1							1	1		1
Arthurs	2001	Entomologia Experimentalis et Applicata	EntomolExpAppl_100_69	Africa	insect pred/sym/fung	Data	native	Orthoptera	3	3						1			1
Bale	2001	Journal of Insect Physiology	JInsectPhysiol_47_1161	Europe	insect	Data	native	Coleoptera	1	3		1									1
Block	2001	Polar Biology	PolarBiology_24_764	Oceania	insect	Data	native	Collembola	7	1				1
Boele	2001		Limosa_74_103	Europe	insect pred/sym/fung	Data	native	multiple	1	1	1
Bonsel	2001		ZOkolNatschutz_9_211	Europe	insect	Anecdotal	non-specific	Odonata	8	1			1
Bradley	2001	Journal of Animal Ecology	JAnimEcol_70_987	Europe	aquatic/ riparian	Data	animal	multiple	33	3	1							1
Brooks	2001	Quaternary Science Reviews	QuatSciRev_20_1723	Europe	insect	Modelling	native	Diptera	1	3								1
Brown	2001	Science	Science_293_643	North America	community	Data & Modelling	native	multiple	2	3	1		1			1					1
Buckley	2001	Evolution	Evolution_55_1395	Australia/Oceania	insect	Data	non-specific	Hemiptera	4	2			1				1
Bugrov	2001	Folia Biologica	FoliaBiol(Poland)_49_137	Asia	insect	Data	native	Orthoptera	4	1							1
Buse	2001	European Journal of Entomology	EurJEntomo_98_301	Europe	community	Data	native	Coleoptera	1	1			1	1	1
Carpaneto	2001	Italian Journal of Zoology	ItalJZool_68_207	Europe	insect/plant	Data	native	Coleoptera	8	3	1	1	1					1					1
Castella	2001	Freshwater Biology	FreshwBiol_46_1811	Europe	aquatic/ riparian	Data	native	Diptera	1	1	1		1					1
Catling	2001	Great Lakes Entomologist	GreatLakesEntomol_34_1	North America	insect	Data	native	Odonata	1	1	1
Cowling	2001	Journal of Ecology	JEcol_89_227	Europe	insect/plant	Data & Modelling	forestry	multiple	4	1								1	1
Cwynar	2001	Quaternary Science Reviews	QuatSciRev_20_1265	Europe	insect	Modelling	native	Diptera	4	3								1
Dahlgaard	2001	Evolution	Evolution_55_738	South America	insect	Data	non-specific	Diptera	1	3			1		1		1						1
Descimon	2001	Genetics Selection Evolution	GenetSelEvol_33_S223	Europe	insect	Data	non-specific	Lepidoptera	4	1			1				1
Epstein	2001	Microbes and Infection	MicrobesInfect_3_747	non-specific	disease vector	Review	non-specific	Diptera	7	1		1	1
Epstein	2001		UrbanHealth_78_367	non-specific	disease vector	Review	non-specific	Diptera	7	1		1	1
Ferguson	2001	Northwest Science	NorthwestSci_75_62	North America	insect	Review	non-specific	non-specific	7	1	1								1
Fleishman	2001	Biological Journal of the Linnean Society	BiolJLinnSoc_74_501	North America	insect	Data	native	Lepidoptera	8	1	1		1					1
Flores	2001	Journal of the New York Entomological Society,	JNewYorkEntomolSoc_109_309	South America	insect	Desktop	non-specific	Coleoptera	4	2			1				1						1
Funder	2001	Bulletin of the Geological Society of Denmark	BullGeolSocDenmark_48_117	Europe	insect	Modelling	non-specific	multiple	4	3			1					1
Gabriel	2001	Ecography	Ecography_24_421	Oceania	insect	Data	native	Collembola	7	2	1		1					1
Gibbs	2001	Physiological and Biochemical Zoology	PhysiolBiochemZool_74_520	North America	insect	Data & Modelling	native	Diptera	2	3				1							1	1	1
Gockchinar	2001	Meditsinskaia parazitologiia i parazitarnye bolezni	MedParazitol(Mosk)_1_44	Middle east	disease vector	Review	non-specific	Diptera	8	2									1
Grabarova	2001	Ekologia Bratislava	EkoBratislava_20_46	Europe	insect/plant	Data	forestry	multiple	16	3									1
Grant	2001	Journal of Geophysical Research D: Atmospheres	JGeophysResDAtmos_106_33605	North America	insect/plant	Modelling	forestry	multiple	7	1									1
Grechanichenko	2001	Russian Journal of Ecology	RussJEcol_32_117	Europe	insect/plant	Data	animal	Coleoptera	3	1	1							1
Gu&Dorn	2001	Journal of Applied Entomology	JApplEntomol_125_115	Europe	tritrophic	Data	agricultural	Hymenoptera	11	3					1	1
Gubler	2001	Environmental Health Perspectives	EnvironHealthPerspect_109_223	North America	disease vector	Review	non-specific	multiple	7	1									1
Harrington	2001	Agricultural and Forest Entomology	AgricForEntomol_3_233	non-specific	insect/plant	Review	agricultural	multiple	7	1	1	1	1	1	1	1	1	1		1	1
Hellqvist	2001	GRANA	GRANA_40_142	Europe	insect	Data	animal	multiple	1	3	1		1					1
Hill	2001	Ecology Letters	EcolLett_4_313	Europe	insect/plant	Modelling	native	Lepidoptera	8	2			1
Howden	2001	Coleopterists Bulletin	Coleopterists Bulletin, 55, 356	North America	insect/plant	Data	native	Coleoptera	2	1	1							1
Hughes	2001	Entomologia Experimentalis et Applicata	EntomolExpAppl_99_87	North America	insect/plant	Data	animal	Hemiptera	5	1	1				1
Kaspari	2001	Global Ecology and Biogeography	GlobalEcolBiogeogr_10_229	New World (South, Central and North America)	insect	Data	native	Hymenoptera	1	1	1							1
Kerr	2001	Conservation Ecology	ConservEcol_5_XXIX	North America	insect	Data	non-specific	Lepidoptera	2	1			1					1
Klok	2001	Journal of Insect Physiology	JInsectPhysiol_47_95	Africa	insect	Data	native	Diptera	2	1				1							1	1
Kovats	2001	Philosophical Transactions of the Royal Society B: Biological Sciences	PhilosTransRSocBBiolSci_356_1057	non-specific	disease vector	Desktop	non-specific	multiple	7	1	1	1	1	1	1		1				1
Krasnov	2001	Medical and Veterinary Entomology	MedVetEntomol_15_249	Middle east	insect	Data	native	Siphonaptera	3	3										1
Kuhnholz	2001	Integrated Pest Management Reviews	IntegrPestManageRev_6_209	North America	tritrophic	Review	agricultural	Coleoptera	7	3			1	1	1	1	1
Lavoie	2001	Arctic and Alpine Research	ArcticAntarctAlpRes_33_13	North America	insect	Data & Modelling	native	Coleoptera	1	1	1							1
Martin	2001	Canadian FieldNaturalist	CanFieldNat_115_68	North America	insect	Data	native	Diptera & Trichoptera	1	3	1	1			1			1
Michalak	2001	Proceedings of the National Academy of Sciences of the United States of America	ProcNatlAcadSciUSA_98_13195	Middle east	insect	Data	native	Diptera	8	2							1
Mikhailov	2001	Pirineos	Pirineos_156_57	Europe	insect	Data	native	Coleoptera	8	1	1		1					1					1
Molyneux	2001	Transactions of the Royal Society of Tropical Medicine and Hygiene	TransRSocTropMedHyg_95_233	Tropical	disease vector	Review	non-specific	multiple	8	1	1		1
Muli	2001	Hydrobiologia	Hydrobiologia_458_83	Africa	aquatic/ riparian	Data	animal	multiple	8	2	1	1						1
Naidu	2001	Comparative Biochemistry and Physiology Part A: Physiology	CompBiochemPhysiolAMolIntegrPhysiol_129_873	Africa	insect	Data	agricultural	Coleoptera	2	2				1								1
Nalepa	2001	Journal of Entomological Science	JEntomolSci_36_329	North America	insect	Data	native	Blattodea	4	1			1
Nash	2001	Journal of Arid Environments	JAridEnviron_49_695	North America	insect	Data	animal	Hymenoptera	8	2	1							1
Ortega-Garcia	2001		RevEspPediatr57_287	non-specific	disease vector	Review	non-specific	multiple	7	1	1
Paek	2001	Palaios	Palaios_16_175	North America	insect	Data & Modelling	native	multiple	4	1	1							1
Patz	2001	Trends in Immunology	TrendsImmunol_22_171	Variety	disease vector	Review	non-specific	multiple	3	1	1		1
Ponel	2001	Journal of Quaternary Science	JQuatSci_16_795	Europe	insect	Data & Modelling	native	multiple	4	1	1							1
Price	2001	Climatic Change	ClimChange_51_475	non-specific	insect/plant	Review	forestry	non-specific	8	1	1				1	1
Reiter	2001	Environmental Health Perspectives	EnvironHealthPerspect_109_141	non-specific	disease vector	Review	non-specific	Diptera	1	1	1		1
Roubik	2001	Ecoscience	EcolSoc_5_XIII	New World (South, Central and North America)	pollinator	Data	native	Hymenoptera	3	2	1							1
Roy	2001	Journal of Animal Ecology	JAnimEcol_70_201	Europe	insect	Modelling	non-specific	Lepidoptera	3	1	1							1
Sharon	2001	Pedobiologia	Pedobiologia_45_355	Middle east	insect/plant	Data	forestry	multiple	3	2	1							1
Sinclair	2001	Polar Biology	PolarBiology_24_394	Oceania	community	Data	native	Collembola	7	1	1		1					1
Speer	2001	Ecology	Ecology_82_697	North America	insect/plant	Data	forestry	Lepidoptera	8	2						1
Strobel	2001		RevMedInterne_22_638	Tropical	disease vector	Review	non-specific	Diptera	8	3			1
Taylor	2001	Bird Study	BirdStudy_48_173	Europe	insect pred/sym/fung	Data	native	multiple	2	1	1							1
Thomas	2001	Nature	Nature_411_577	Europe	insect/plant	Data & Modelling	non-specific	Lepidoptera & Orthoptera	7	1	1		1		1								1
Visser	2001	Proceedings of the Royal Society B: Biological Sciences	PRoySocB-BiolSci_268_289	Europe	insect/plant	Data & Modelling	forestry	Lepidoptera	15	1		1
Walker	2001	Global and Planetary Change	GlobalPlanetChange_30_59	Europe	insect	Modelling	native	Coleoptera	1	1	1							1
Wall	2001	Journal of Applied Ecology	JApplEcol_38_339	Asia	insect	Data	animal	Diptera	3	2	1	1			1			1
Warren	2001	Nature	Nature_414_65	Europe	insect	Data	non-specific	Lepidoptera	3	1	1		1					1
Whittaker	2001	Journal of Ecology	JEcol_89_507	Europe	insect/plant	Data	non-specific	multiple	7	1	1				1	1				1	1	1
Wilf	2001	Proceedings of the National Academy of Sciences of the United States of America	PNatlAcadSciUSA_98_6221	North America	insect	Modelling	native	multiple	3	1					1			1
Wittmann	2001		RevscitechOffintEpiz_20_731	Europe	disease vector	Modelling	non-specific	Diptera	3	1			1
Yamaguchi	2001	Japanese Journal of Applied Entomology and Zoology	JpnJApplEntomolZool_45_1	Asia	insect/plant	Data	agricultural	multiple	1	1	1	1						1
Yoshio	2001	Applied Entomology and Zoology	ApplEntomolZool_36_329	Asia	insect	Data	non-specific	Lepidoptera	1	1				1							1	1
Yu	2001	Bulletin of Entomological Research	BEntomolRes_91_139	Australia/Oceania	insect	Data	non-specific	Diptera	1	2							1
Alonso-Zarza	2002	Palaeogeography Palaeoclimatology Palaeoecology	PALAEO_178_119	Europe	insect	Data	non-specific	Hymenoptera	8	2						1
Bale	2002	Global Change Biology	GlobChBiol_8_1	non-specific	insect	Review	non-specific	multiple	1	1										1
Ball	2002	Transactions of the American Entomological Society	TransAmericanEntoSoc_128_265	non-specific	insect	Review	non-specific	Coleoptera	8	2										1
Basaguren	2002	Archiv fur Hydrobiologie	Archiv fur Hydrobiologie_155_23	Europe	aquatic/ riparian	Data	non-specific	Trichoptera	8	2				1
Beaumont	2002	Global Change Biology	GlobChangeBio_8_954	Australia/Oceania	insect	Modelling	non-specific	Lepidoptera	1	1			1
Benton	2002	Journal of Applied Ecology	JApplEcol_39_673	Europe	insect/plant	Desktop	agricultural	Multiple	8	2	1
Bergeron	2002	Dendrochronologia	Dendrochon_20_175	North America	insect	Desktop	non-specific	Diptera & Lepidoptera	3	1							1
Bosch	2002	Biological Journal of the Linnean Society	BioJLinneanSoc_76_79	Europe	pollinator	Data	non-specific	Multiple	8	2						1
Boswijk	2002	Holocene	TheHolocene_12_585	Europe	insect	Data	non-specific	Multiple	8	2								1
Brown	2002	Freshwater Biology	FreshwaterBiol_47_817	Europe	insect	Review	non-specific	Coleoptera	8	1								1
Bryant	2002	Journal of Applied Ecology	JApplEcol_39_43	Europe	insect	Data & Modelling	non-specific	Lepidoptera	11	1			1
Bubliy	2002	Journal of Thermal Biology	JThermBiol_27_337	Variety	insect	Data	non-specific	Diptera	1	2				1
Chown	2002	African Entomology	AfricanEnto_10_67	Africa	community	Review	non-specific	Multiple	8	2								1
Conn	2002	American Journal of Tropical Medicine and Hygiene	AmericanJTropMed&Hyg_66_18	South America	disease vector	Data	non-specific	Diptera	8	2								1
Conrad	2002	Biodiversity and Conservation	Biol.Conserv_106_329	Europe	insect	Data	non-specific	Lepidoptera	3	1			1
Convey	2002	Ecology	Ecology_83_3130	Antarctica	insect/plant	Data	non-specific	multiple	26	1								1
Coope	2002	Quaternary Research	QuaternaryRes_57_401	Europe	insect	Desktop	non-specific	Coleoptera	1	2								1
Corcket	2002	Comptes Rendus Biologies	ComptesRendus-Biologies_325_155	Europe	insect/plant	Data	non-specific	Orthoptera	7	1		1
Coulson	2002	Diversity and Distributions	Diversity&Distrib_8_327	Europe	insect	Anecdotal	non-specific	Lepidoptera	1	2														1
Davis	2002	Global Ecology and Biogeography	GlobalEcol&Biog_11_191	Africa	insect/plant	Data	native	Coleoptera	8	2								1
Davis	2002	Journal of Biogeography	Jbiogeog_29_1217	Global	insect	Desktop	non-specific	Coleoptera	8	2			1
Dennis	2002	Basic and Applied Ecology	Basic&AppEcology_3_183	non-specific	insect/plant	Data	agricultural	Coleoptera	8	2			1
Enscore	2002	American Journal of Tropical Medicine and Hygiene	AmJTropicalMed&Hyg_66_186	North America	insect	Modelling	human	Siphonaptera	3	1						1
Espinoza-Gomez	2002	Journal of Epidemiology and Community Health	JEpidem&Comm.Hlth_56_148	Central America	disease vector	Data	human	Diptera	8	2	1
Fitter	2002	Science	Science_296_1689	Europe	insect/plant	Desktop	non-specific	Multiple	1	1		1
Fleming	2002	Ecological Modelling	EcologModelling_149_127	non-specific	insect/plant	Desktop	non-specific	Lepidoptera	8	1		1	2
Fleming	2002	Climatic Change	Clim.Change_55_251	North America	insect/plant	Data	forestry	Lepidoptera	9	1		1
Girardin	2002	Canadian Journal of Forest Research	CanadJForestRes_32_206	North America	aquatic/ riparian	Data	native	Diptera	8	1		1
Goverde	2002	Ecology	Ecology_83_1399	Europe	insect/plant	Data	native	Lepidoptera	5	2										1
Hay	2002	Trends in Parasitology	TrendsinParasitol_18_530	Africa	disease vector	Desktop	non-specific	Diptera	8	1	1
Heino	2002	Biodiversity and Conservation	Bio & Cons_11_137	Europe	aquatic/ riparian	Desktop	agricultural	multiple	1	1								1
Hill	2002	Proceedings of the Royal Society B: Biological Sciences	Proc.R.Soc.Lond.B_269_2163	Europe	insect	Desktop	non-specific	Lepidoptera	1	1			1
Hogg	2002	Canadian Journal of Forest Research	Canad.J.Forest.Rest_32_823	North America	insect/plant	Data	animal	Multiple	8	1						1
Ide	2002	Ecological Entomology	Ecol.Ento_27_33	Asia	insect	Data	forestry	Lepidoptera	8	2														1
Irmler	2002	Biodiversity and Conservation	Bio & Cons_11_1129	Europe	aquatic/ riparian	Data	native	Coleoptera	2	1			1
Johns	2002	Global Change Biology	GlobChangeBio_8_142	Australia/Oceania	insect/plant	Data	non-specific	Hemiptera	6	1										1
Jucevia	2002	Pedobiologia	Pedobiologia_46_365	Europe	insect/plant	Data	forestry	Collembola	2	1								1
Jurskis	2002	Australian Forestry	AustForestry_87	Australia/Oceania	insect/plant	Review	non-specific	non-specific	8	2						1
Kean	2002	New Zealand Journal of Ecology	NZJEcology_26_171	Australia/Oceania	insect	Data	non-specific	Hemiptera	8	2	1
Kipyatkov	2002	European Journal of Entomology	Eur.J.Ento_99_197	Europe	insect	Data	non-specific	Hymenoptera	1	2											1
Kotze	2002	Journal of Biogeography	Jbiogeog_29_375	Europe	insect	Data	non-specific	Coleoptera	8	2								1
Krasnov	2002	Journal of Vector Ecology	JVectorEcol_70	Middle East	insect	Data	non-specific	Siphonaptera	3	2											1
Lewis	2002	Trends in Ecology and Evolution	TREE_meeting report	non-specific	insect	Review	non-specific	Lepidoptera	1	1			1
Lindberg	2002	Journal of Applied Ecology	JApplEcol_39_924	Europe	insect	Data	native	Collembola	2	1	1							1
Mansell	2002	Acta Zoologica Academiae Scientiarum Hungaricae	ActaZoologicaAcademiaeScientiarumHungaricae_48_174	Africa	insect	Modelling	non-specific	Neuroptera	8	2			1
Mardan	2002	Apidologie	Apidologie_33_295	Asia	insect	Data	non-specific	Hymenoptera	1	2										1
Massaferro	2002	Journal of Quaternary Science	JQuaternarySc_17_101	South America	insect	Data	human	Diptera	3	1								1
McLaughlin	2002	Proceedings of the National Academy of Sciences of the United States of America	PNAS_99_6070	North America	insect	Modelling	non-specific	Lepidoptera	2	1	1
McLaughlin	2002	Oecologia	Oecologia_132_538	North America	insect	Data & Modelling	non-specific	Lepidoptera	8	1	1
Mellor	2002	Veterinary Journal	TheVetJournal_164_20	Europe	disease vector	Review	non-specific	Diptera	1	1			1
Morecroft	2002	Global Ecology and Biogeography	GlobalEcol&Biog_11_7	Europe	insect	Data	native	Coleoptera & Lepidoptera	3	1	1
Paulson	2002	Odonatologica	Odonatologica_31_359	Central America	insect/plant	Data	non-specific	Odonata	8	2			1
Penuelas	2002	Global Change Biology	GlobalChangBiol_8_531	Europe	insect/plant	Data	non-specific	Lepidoptera	1	1		1
Rank	2002	Evolution	Evolution_56_2278	North America	insect	Data	non-specific	coleoptera	1	1							1
Rhemtulla	2002	Canadian Journal of Forest Research	Canad.J.Forest.Rest_32_2010	North America	insect/plant	Data	native	coleoptera	8	2						1
Scriber	2002	European Journal of Entomology	Eur.J.Ento_99_225	North America	insect/plant	Data	non-specific	Lepidoptera	1	2				1
Sinclair	2002	Pedobiologia	Pedobiologia_46_150	Oceania	insect	Data	native	Collembola	1	1	1
Soucy	2002	Ecology and population biology	Ecol&PopBiol_95_57	North America	insect	Data	non-specific	Hymenoptera	1	2					1
Stacey	2002	Global Change Biology	GlobalChngBio_8_668	non-specific	tritrophic	Data	non-specific	Hemiptera & Hymenoptera	5	1						1
Strehlow	2002	Forest Ecology and Management	ForestEcol&Manag_162_165	Australia/Oceania	community	Data	forestry	Multiple	8	2								1
Travi	2002	Journal of Medical Entomology	JMedEnto_39_451	South America	disease vector	Data	animal	Diptera	8	2								1
Travis	2002	Evolutionary Ecology Research	EvolEcolResearch_4_1119	non-specific	insect	Modelling	non-specific	non-specific	8	1			1
Trotter	2002	Proceedings of the National Academy of Sciences of the United States of America	PNAS_99_10197	North America	insect/plant	Data	forestry	non-specific	8	1						1
Urban	2002	Journal of Forest Science	JForestSc_48_248	Europe	insect/plant	Data	forestry	Hemiptera	8	2											1
Vasquez	2002	Acta Tropica	ActaTropica_00_1	South America	disease vector	Data	human	Hemiptera	3	1	1
Veteli	2002	Global Change Biology	GlobalChngBio_8_1240	Europe	insect/plant	Data	non-specific	Multiple	6	1						1
Von Dohlen	2002	Molecular Phylogenetics and Evolution	MolecPhylog&Evolut_23_257	Variety	insect/plant	Desktop	non-specific	Hemiptera	8	2														1
Wall	2002	Medical and Veterinary Entomology	Med&VetEnto_16_335	Europe	disease vector	Modelling	natural	Diptera	1	2		1
Watt	2002	Ecological Entomology	Ecol.Ento_27_254	Variety	insect/plant	Review	forestry	Lepidoptera	8	1		1
Wegierek	2002	Geobios	Geobios_35_745	Europe	insect	Desktop	non-specific	Hemiptera	8	2											1
Williams	2002	Agricultural and Forest Entomology	Ag & Forest Ento_4_87	North America	insect	Modelling	forestry	coleoptera	3	1			1
Winkler	2002	Journal of Great Lakes Research	JGreatLakesRes_28_608	North America	insect/plant	Modelling	agricultural	Lepidoptera	1	1		1
Woodruff	2002	Epidemiology	Epidemiol._13_384	Australia/Oceania	disease vector	Modelling	non-specific	Diptera	3	1						1
Yamamura	2002	Applied Entomology and Zoology	AppEntoZool_37_181	Asia	tritrophic	Modelling	agricultural	Hemiptera	1	1			1
Abbott	2003	Forest Ecology and Management	Forest Ecology and Management, 174, 383	Australia/Oceania	community	Data	forestry	Multiple	21	1	1	1	1		1	1					1
Abraham	2003	Communications in agricultural and applied biological sciences	Communications in agricultural and applied biological sciences, 68, 223-230.	Europe	insect/plant	Data	agricultural	Multiple	8	2
Anderson	2003	Heredity	Heredity, 90, 195	Australia/Oceania	insect	Data	native	Diptera	1	1		1		1			1
Ashton	2003	Perspectives in Plant Ecology Evolution and Systematics	Perspectives in Plant Ecology, Evolution and Systematics, 6, 87	Asia	community	Data	native	Isoptera	1	1	1		1								1
Ashworth	2003	Palaeogeography Palaeoclimatology Palaeoecology	Palaeogeography, Palaeoclimatology, Palaeoecology, 191, 191-202.	Antarctica	insect	Data	native	Coleoptera	1	1
Bennett	2003	CryoLetters	Cryo-Letters, 24, 191	Arctic	insect	Data	native	Lepidoptera	3	1		1		1						1
Boivin	2003	Genetical Research	Genetical Research, 81, 169-	Europe	insect	Data	native	Lepidoptera	1	1		1					1			1
Boulton	2003	Freshwater Biology	Freshwater Biology	Australia/Oceania	community	Data	native	Trichoptera, Plecoptera, Decapoda	2	1	1		1	1				1			1
Carroll	2003	Forestry Chronicle	Forestry Chronicle_79_1025	North America	insect	Data	native	Coleoptera	1	1	1		1		1						1
Collett	2003	Forest Ecology and Management	Forest Ecology and Management, 182, 117	Australia/Oceania	community	Data	native	Diptera	27	1	1		1								1
Conrad	2003	Global Change Biology	Global Change Biology, 9, 125-130.	Europe	insect	Modelling	native	Lepidoptera	1	1	1											1
Convey	2003	Global Change Biology	Global Change Biology, 9, 1718-1730	Antarctica	community	Data	native	Diptera, Collembola,	3	1				1					1	1
Crozier	2003	Oecologia	Oecologia, 135, 648-656.	North America	insect	Data	native	Lepidoptera	1	1			1							1	1
Dixon	2003	Ecological Entomology	Ecological Entomology	Europe	insect/plant	Review	native	Hemiptera	1	1	1	1	1				1			1	1
Doran	2003	Organisms Diversity and Evolution	Organisms Diversity and Evolution, 3, 127-149.	Australia/Oceania	insect	Data	native	Diptera, Coleoptera	1	1	1		1					1
Forister	2003	Global Change Biology	Global Change Biology	North America	community	Data	native	Lepidoptera	3	1		1			1
Franke	2003	Klimafolgen für BadenWürttemberg	Klimafolgen für Baden-Württemberg, 44, 216-219.	Europe	community	Data	native	Multiple	3	1		1	1
Fuhrer	2003	Agriculture Ecosystems and Environment	Agriculture, Ecosystems and Environment, 97, 1-20.	Europe	insect/plant	Review	agricultural	Multiple	18	1		1
Guillemaud	2003	Heredity	Heredity, 91, 143-152.	Europe	insect	Data	native	Hemiptera	8	1							1			1
Hartley	2003	Oikos	Oikos, 101, 6-17.	Europe	community	Data	animal	Hemiptera	5	1	1		1			1
Heagle	2003	Environmental Entomology	Environmental Entomology, 32, 421-424.	North America	insect/plant	Data	agricultural	Multiple	5	1									1
Heiri	2003	Journal of Paleolimnology	Journal of Paleolimnology, 30, 273-289	Europe	insect	Data	native	Diptera	2	1								1	1		1
Hill	2003	Journal of Tropical Ecology	Journal of Tropical Ecology, 19, 35-42	Asia	insect	Data	native	Lepidoptera	2	1	1		1
Hill	2003	Biologist	Biologist, 50, 106-110.	Europe	insect	Review	non-specific	Lepidoptera	1	1			1
Hoffmann	2003	Science	Science, 301, 100-102.	Australia/Oceania	insect	Data	native	Diptera	2	1							1		1				1
Hoffmann	2003	Journal of Evolutionary Biology	Journal of Evolutionary Biology, 16, 614-623	Australia/Oceania	insect	Data	animal	Diptera	1	1							1			1
Hughes	2003	Proceedings of the Royal Society B: Biological Sciences	Proc Royal Society	Europe	insect	Data	native	Lepidoptera	1	1			1			1	1			1
Kearney	2003	Evolutionary Ecology Research	Evolutionary Ecology Research, 5, 977-997	Australia/Oceania	insect	Modelling	native	Orthoptera	1	1			1							1
Konvicka	2003	Global Ecology and Biogeography	Global Ecology and Biogeography, 12, 403-410	Europe	insect	Data	native	Lepidoptera	1	1			1
Larocque	2003	Journal of Paleolimnology	Journal of Paleolimnology, 29, 475-493	Europe	insect	Data	native	Diptera	1	1								1
Levitan	2003	Evolutionary Ecology Research	Evo Eco Research	North America	insect	Data	native	Diptera	1	1							1
Neargarder	2003	Functional Ecology	Functional Ecology	North America	insect	Data	animal	Coleoptera	1	1							1		1		1
Newman	2003	Global Change Biology	GCB_10_5	Europe	insect	Modelling	agricultural	Hemiptera	6	1	1
Niklaus	2003	Global Change Biology	GlobChangeBiol_9_585	Europe	community	Data	native	Collembola	5	1	1					1
Oberhauser	2003	Proceedings of the National Academy of Sciences of the United States of America	Proc Nat Acad Sci US_100, 14063-14068.	Central America	community	Modelling	animal	Lepidoptera	1	1			1
Peterson	2003	International Journal of Parasitology	Int Journal Parasitology	South America	disease vector	Modelling	native	Diptera	8	1			1
Ponel	2003	Biodiversity and Conservation	Biodiversity and Conservation, 12, 2077	Europe	insect	Data	native	Coleoptera	1	1								1
Rafoss	2003	Agricultural and Forest Entomology	Agricultural and Forest Entomology, 5, 75-85	Europe	insect/plant	Data & Modelling	native	Lepidoptera	1	1	1		1								1
Roy	2003	Oecologia	Oecologia, 134, 439-444.	Europe	insect/plant	Data	native	Lepidoptera	1	1	1				1					1
Roy	2003	International Journal of Biometeorology	International Journal of Biometeorology, 47, 188-192.	Europe	insect	Desktop	native	Lepidoptera	1	1									1
Saarinen	2003	Biodiversity and Conservation	Biodiversity Conserv 12, 2147-2159	Europe	insect	Desktop	native	Lepidoptera	1	1	1		1
Sanders	2003	Global Ecology and Biogeography	Global Ecology and Biogeography, 12, 93-102.	North America	community	Data	native	Hymenoptera	1	1								1
Sinclair	2003	Trends in Ecology and Evolution	Trends Ecol Evo	non-specific	insect	Review	agricultural	Multiple	1	1				1
Stefanescu	2003	Global Change Biology	Global Change Biology	Europe	insect/plant	Data	native	Lepidoptera	1	1		1
Thomas	2003	Australian J Zoology	Australian Journal of Zoology, 51, 551-567.	Australia/Oceania	insect	Data	animal	Hymenoptera	1	1										1				1
Topp	2003	European Journal of Entomology	European Journal of Entomology, 100, 233-243.	Europe	insect	Data	animal	Coleoptera	1	1			1	1			1			1	1			1
Vandenbosch	2003	Global Change Biology	lobal Change Biology, 9, 785-790.	North America	insect	Data	native	Lepidoptera	1	1	1
Williams	2003	Oecologia	Oecologia, 137, 114-122	North America	insect/plant	Data	agricultural	Lepidoptera	5	1										1
Amdam	2004	Journal of Economic Entomology	Journal of Economic Entomology, 97, 741	North America	disease vector	Review	agricultural	Hymenoptera	1	1				1							1
Andrew	2004	Ecological Entomology	Ecol Entomology_29_527	Australia/Oceania	insect/plant	Data	native	Coleoptera	1	1								1
Aransay	2004	Parasitology Research SS	Parasitology Research, 94, 416	Europe	disease vector	Data	native	Diptera	1	1			1
Awmack	2004	Global Change Biology	lobal Change Biology, 3, 545	North America	insect/plant	Data	animal	Hemiptera	10	1					1	1				1
Bradshaw	2004	Evolution	Evolution, 58, 1748	North America	insect/plant	Data	agricultural	Diptera	1	1				1			1			1
Brehm	2004	Global Ecology and Biogeography	lobal Ecology and Biogeography, 13, 7	South America	community	Data	native	Lepidoptera	1	1												1	1
Brooks	2004	Journal of Paleolimnology	Journal of Paleolimnology, 31, 483	Arctic	insect	Data	native	Diptera	1	1	1		1					1
Callaghan	2004	Ambio	Ambio, 33, 418	Arctic	insect/plant	Data	native	Lepidoptera	1	1	1		1								1
Conrad	2004	Journal of Insect Conservation	ournal of Insect Conservation, 8, 119-136.	Europe	insect	Data	native	Lepidoptera	8	1	1		1
Cooley	2004	Journal of the New York Entomological Society	ournal of the New York Entomological Society, 112, 198-204.	North America	insect	Data	native	Hemiptera	8	1	1
Coope	2004	Philosophical Transactions of the Royal Society B: Biological Sciences	Phi Trans Roy Soci 359, 209-214.	non-specific	insect	Data	native	Multiple	1	1							1						1
Crozier	2004	Ecology	Ecology, 85, 231-241.	North America	insect	Data	native	Lepidoptera	1	1											1			1
Danks	2004	Integrative and Comparative Biology	Integrative and Comparative Biology, 44, 85-94.	Arctic	community	Review	native	Multiple	1	1				1						1
DeChaine	2004	Evolution	Evolution, 58, 113-127	North America	insect	Data	native	Lepidoptera	1	1							1
Dujardin	2004	Infection Genetics and Evolution	Infection, Genetics and Evolution, 4, 353-359.	South America	insect	Data	native	Diptera	1	1							1						1
Etges	2004	Biological Journal of the Linnean Society	iological Journal of the Linnean Society, 81, 395-411.	North America	insect	Data	native	Diptera	8	1							1
Eyre	2004	Journal of Environmental Management	Journal of Environmental Management, 72, 163	Europe	community	Modelling	native	Coleoptera	8	1			1
Fleishman	2004	Entomologia Experimentalis et Applicata	EntoExpApp_111_1	Asia	insect/plant	Data	non-specific	Hemiptera	1	1											1		1	1
Gan	2004	Forest Ecology and Management	For Ecolog Manag_191_61	North America	insect/plant	Modelling	native	Coleoptera	3	1	1		1
Gilchrist	2004	Integrative and Comparative Biology	Integrative and Comparative Biology, 44, 461-470.	Europe	insect	Data	animal	Diptera	1	1							1						1
Gray	2004	Ecological Modelling	Ecological Modelling, 176, 155-171.	North America	insect/plant	Modelling	native	Lepidoptera	1	1		1	1							1
Hemerik	2004	Entomologia Experimentalis et Applicata	Entomologia Experimentalis et Applicata, 111, 59-69.	Europe	insect/plant	Desktop	animal	Coleoptera	1	1			1						1	1
Hirabayashi	2004	Journal of Freshwater Ecology	Journal of Freshwater Ecology, 19, 237-244	Asia	community	Data	native	Diptera	1	1												1	1
Hodar	2004	Biodiversity and Conservation	Biodiversity and Conservation, 13, 493-500.	Europe	insect/plant	Desktop	native	Lepidoptera	1	1			1			1
Hoover	2004	Global Change Biology	Global Change Biology, 10, 1197-1208.	Europe	tritrophic	Modelling	native	Hemiptera	5	1						1								1
Hugo	2004	Polar Biology	PolarBiology_27_466	Oceania	insect/plant	Data	native	Collembola	3	1	1					1
Huntley	2004	Ecology Letters	Ecology Letters, 7, 417-426.	Europe	community	Modelling	animal	Lepidoptera	1	1			1											1
Hurd	2004	Environmental Entomology	Environmental Entomology, 33, 182-187	North America	insect	Data	native	Mantodea	3	2										1	1
Joshi	2004	Asian Journal of Microbiology Biotechnology and Environmental Sciences	Asian J Mic Biotec Env Sci 6, 301-308.	Asia	community	Data	native	Multiple	8	1	1		1
Joyce	2004	New Zealand Journal of Ecology	New Zealand Journal of Ecology, 28, 55-61.	Australia/Oceania	insect	Data	native	Orthoptera	1	1											1	1	1
Karban	2004	Ecological Entomology	Ecological Entomology, 29, 251-254.	North America	insect	Data	animal	Hemiptera	3	1			1	1						1	1
Lindberg	2004	Forest Ecology and Management	ForestEcolManage_188_125	Europe	community	Data	native	Collembola	7	1	1							1
Menendez	2004	Ecoscience	Ecoscience_11_329	Europe	insect/plant	Data	native	Coleoptera	1	1								1
Mondor	2004	Global Change Biology	GlobChanBio_10_1820	North America	insect/plant	Data	native	Hemiptera	10	1					1
Mondor	2004	Ecology Letters	EcolLett_7_941	North America	insect/plant	Data	native	Hemiptera	10	1													1
Peterson	2004	Canadian Journal of Zoology	CanJZool_82_851	North America	insect	Modelling	non-specific	Lepidoptera	7	1		1
Roura-Pascua	2004	Proceedings of the Royal Society B: Biological Sciences	ProcRoySocB_271_2527	Global	insect	Modelling	non-specific	Hymenoptera	7	1	1
Schern	2004	Canadian Journal of Plant Pathology	CanJPlantPath_26_267	North America	tritrophic	Review	agricultural	Multiple	8	1						1
Schmitt	2004	Molecular Ecology	MolEcol_13_21	Europe	insect	Desktop	non-specific	Lepidoptera	8	1							1
Selas	2004	Proceedings of the Royal Society B: Biological Sciences	ProcRoySocB_271_1897	Europe	insect	Data	forestry	Lepidoptera	11	1	1
Simmons	2004	American Naturalist	AmNat_164_376	Europe	insect	Data	native	Orthoptera	8	2													1
Stefanescu	2004	Journal of Biogeography	Jbiogeog_31_305	Europe	insect	Data & Modelling	native	Lepidoptera	8	2								1
Turchetto	2004	Forensic Science International	ForSciInt_146_S207	Europe	insect	Review	human	Multiple	1	1								1
Agrell	2005	Global Change Biology	GlobChangeBiol_11_588	North America	insect/plant	Data	native	Lepidoptera	10	1				1	1		1
Andrew	2005	Global Ecology and Biogeography	GlobalEcolBiogeogr_14_249	Australia/Oceania	insect	Data	native	Hemiptera	1	1			1					1
Battisti	2005	Ecological Applications	EcolAppl_15_2084	Europe	insect	Data	native	Lepidoptera	1	1		1	1	1							1
Beaumont	2005	Ecological Modelling	EcolModel_186_250	Australia/Oceania	insect	Modelling	non-specific	Lepidoptera	7	1			1
Benstead	2005	Freshwater Biology	FreshwaterBiol_50_277	North America	aquatic/ riparian	Data	native	Plecoptera	16	1												1
Bergant	2005	Environmental Entomology	EnvironEntomol_34_755	Europe	insect	Data & Modelling	agricultural	Thysanoptera	1	1	1									1
Biedermann	2005	Journal of Insect Conservation	JInsectConserv_9_229	Europe	insect	Review	animal	Hemiptera	8	3									1
Bootsma	2005	Canadian Journal of soil science	CanJSoilSci_85_345	North America	insect/plant	Anecdotal	agricultural	Multiple	8	1									1
Bradley	2005	International journal of circumpolar health	IntJCircumpolHeal_64_468	Europe	disease vector	Review	non-specific	Multiple	8	1									1
Breshears	2005	Proceedings of the National Academy of Sciences of the United States of America	PNatlAcadSci_102_15144	North America	community	Data & Modelling	native	Coleoptera	3	1									1
Chen	2005	Entomologia Experimentalis et Applicata	EntomolExpAppl_115_341	Asia	insect/plant	Data	agricultural	Lepidoptera	5	1						1				1		1
Classen	2005	Soil Science Society of America Journal	SoilSciSocAmJ_69_2049	North America	insect/plant	Data	native	Hemiptera & Lepidoptera	8	1						1
Coops	2005	Ecological Modelling	EcolModel_183_107	North America	community	Modelling	native	Multiple	8	3									1
Crookston	2005	Computers and Electronics in Agriculture	ComputElectronAgr_49_60	North America	community	Review	native	Multiple	8	3									1
Dell	2005	European Journal of Entomology	EurJEntomol_102_161	Europe	insect	Data	human	Lepidoptera	1	1		1
Duplantier	2005	Veterinary Research	VetRes_36_437	Variety	disease vector	Review	non-specific	Siphonaptera	8	3									1
Eyre	2005	Journal of Biogeography	Jbiogeog_32_973	Europe	insect	Modelling	non-specific	Coleoptera	7	1			1
Fleishman	2005	Animal Biodiversity and Conservation	Animal_Biodivers_Cons_28_45	North America	community	Data	non-specific	Lepidoptera	8	2								1
Gordo	2005	Oecologia	Oecologia_146_484	Europe	insect/plant	Desktop	non-specific	Multiple	1	1		1
Goulson	2005	Journal of Applied Ecology	JApplEcol_42_795	Europe	disease vector	Data & Modelling	human	Diptera	1	1	1
Guarin	2005	Forest Ecology and Management	ForestEcolManage_218_229	North America	community	Anecdotal	native	Multiple	3	2									1
Hall	2005	Journal of Chemical Ecology	JChemEcol_31_2343	North America	insect/plant	Anecdotal	native	Multiple	5	1									1
Hampe	2005	Oecologia	Oecologia_143_377	Europe	pollinator	Data	native	Multiple	8	2	1				1	1
Harrus	2005	International Journal of Parasitology	IntJParasitol_35_1309	Variety	disease vector	Review	non-specific	Multiple	8	2									1
Helmuth	2005	Annual Review of Physiology	AnnuRevPhysiol_67_177	Variety	community	Review	non-specific	Multiple	7	1		1	1	1
Hickling	2005	Global Change Biology	GlobalChangeBiol_11_502	Europe	insect	Modelling	non-specific	Odonata	1	1			1
Hodkinson	2005	Biological Reviews	BiolRev_80_489	Variety	insect	Review	non-specific	Multiple	7	1	1		1	1	1			1		1	1		1
Hogg	2005	Canadian Journal of Forest Research	CanJForestRes_35_610	North America	insect/plant	Anecdotal	native	Multiple	8	1									1
Honek	2005	European Journal of Entomology	EurJEntomol_102_437	Europe	insect	Data	animal	Coleoptera	8	2	1												1
Hoyle	2005	Conservation Biology	ConservBiol_19_1113	Middle East	insect	Modelling	animal	Lepidoptera	1	1			1
Hufnagal	2005	Applied Ecology and Environmental Research	ApplEcolEnvRes_3_79	Europe	aquatic/ riparian	Data & Modelling	non-specific	Hemiptera	8	2								1	1
Karlsson	2005	Proceedings of the Royal Society B: Biological Sciences	ProcRSocB_272_1257	Europe	insect	Data	animal	Lepidoptera	1	2				1						1	1	1	1
Koprowski	2005	Biological Conservation	BiolConserv_126_491	North America	community	Data	native	Multiple	8	2									1
LeGoff	2005	Forestry Chronicle	ForestryChronicle_81_582	North America	community	Review	native	Multiple	8	1									1
Luoto	2005	Global Ecology and Biogeography	GlobalEcolBiogeogr_14_575	Europe	insect	Modelling	non-specific	Lepidoptera	8	1			1
Meng	2005	Chinese Journal of Ecology	ChineseJEcol_24_200	Asia	insect/plant	Review	non-specific	Multiple	5	1	1									1	1
Mondor	2005	Global Change Biology	GlobalChangeBiol_11_1990	North America	insect/plant	Data	animal	Hemiptera	10	1	1						1
Morrison	2005	Diversity and Distributions	DiversDistrib_11_199	North America	insect	Modelling	non-specific	Diptera	1	1			1
Mulder	2005	Environmetrics	Environmetrics_16_357	Europe	insect/plant	Data	native	Lepidoptera	6	2	1
Newman	2005	Global Change Biology	GlobalChange_11_940	Europe	insect/plant	Modelling	agricultural	Hemiptera	7	1	1
Nyman	2005	Global Ecology and Biogeography	GlobalEcolBiogeogr_14_137	Europe	aquatic/ riparian	Data	native	Diptera	8	1								1
Parkinson	2005	International journal of circumpolar health	IntJCircumpolHeal_64_478	Europe	disease vector	Review	non-specific	Multiple	1	1									1
Pearce-Higgins	2005	Oecologia	Oecologia_143_470	Europe	insect pred/sym/fung	Modelling	native	Diptera	1	1		1				1
Powel	2005	Theoretical Population Biology	TheorPopulBiol_67_161	North America	insect	Modelling	non-specific	Coleoptera	1	1		1
Purse	2005	Nature Reviews Microbiology	NatRevMicrobiol_3_171	Europe	disease vector	Desktop	agricultural	Diptera	1	1			1
Quinlan	2005	Global Change Biology	GlobalChangeBiol_11_1381	North America	insect	Data	native	Diptera	1	1	1							1
Reemer	2005	Journal of Insect Conservation	JInsectConserv_9_49	Europe	insect	Desktop	native	Diptera	8	2	1
Santos	2005	American Naturalist	AmNat_165_258	South America	insect	Data	non-specific	Diptera	1	2				1			1					1	1
Scriber	2005	Entomologia Experimentalis et Applicata	EntomolExpAppl_115_247	North America	insect	Data	non-specific	Lepidoptera	1	2		1		1			1
Sinclair	2005	Journal of Experimental Biology	JExperimBiol_208_869	Oceania	insect	Data	native	Lepidoptera	1	1				1							1	1
Sjursen	2005	Applied Soil Ecology	ApplSoilEcol_30_148	Europe	community	Data	native	Collembola	1	1	1
Sjursen	2005	Applied Soil Ecology	ApplSoilEcol_28_79	Europe	insect	Data	native	Collembola	1	1	1							1
Sparks	2005	Global Change Biology	GlobalChangeBiol_11_507	Europe	insect	Desktop	non-specific	Lepidoptera	1	1	1		1
Springate	2005	Ecological Entomology	EcolEntomol_30_724	Europe	insect pred/sym/fung	Data	non-specific	Orthoptera	1	2				1	1	1
Stireman	2005	Proceedings of the National Academy of Sciences of the United States of America	PNatlAcadSci_102_17384	New World (South, Central and North America)	tritrophic	Desktop	non-specific	Multiple	8	1	1					1
Sutherst	2005	Environmental Entomology	EnvironEntomol_34_317	Variety	insect	Modelling	non-specific	Hymenoptera	3	1			1
Terblanche	2005	Journal of Insect Physiology	JInsectPhysiol_51_1013	Africa	insect	Data	native	Coleoptera	3	1				1
Thomas	2005	Philosophical Transactions of the Royal Society B: Biological Sciences	PhilTransRSocB_360_339	Europe	insect	Review	non-specific	Multiple	8	3	1		1
Umina	2005	Science	Science_308_691	Australia/Oceania	insect	Data	non-specific	Diptera	8	3							1
Van Loon	2005	Oikos	Oikos_108_194	Variety	insect/plant	Review	non-specific	Multiple	17	2				1
Veteli	2005	Agricultural and Forest Entomology	AgrForestEntomol_7_115	Europe	tritrophic	Data	native	Hymenoptera	1	2				1							1
Visser	2005	Proceedings of the Royal Society B: Biological Sciences	ProcRSocB_272_2561	Variety	community	Review	non-specific	Multiple	8	1		1
Volney	2005	Forestry Chronicle	ForestChron_81_662	North America	community	Review	native	Multiple	8	1									1
Whitney-Johnson	2005	Environmental Entomology	EnvironEntomol_34_535	North America	insect	Data	agricultural	Lepidoptera	1	1				1						1		1
Williams	2005	Biological Conservation	BiolConserv_122_33	Europe	insect	Desktop	non-specific	Hymenoptera	8	2			1					1					1
Wilson	2005	Ecology Letters	EcologyLetters_8_1138	Europe	insect	Data	animal	Lepidoptera	1	1	1		1
Afrane	2006	American Journal of Tropical Medicine and Hygiene	AmJTroMedHyg_74_772	Africa	disease vector	Data	forestry	Diptera	1	1											1
Alexeyev	2006	estnik Rossiiskoi Akademii Meditsinskikh Nauk,	VestnRosAkadMed+_3_21	Europe	disease vector	Desktop	native	Diptera	1	1	1		1
Bahrndorff	2006	Journal of Insect Physiology	JInsectPhysiol_52_951	Europe	insect pred/sym/fung	Data	native	Collembola	1	1				1								1
Balanyá	2006	Science	Science_313_1773	Variety	insect	Data	native	Diptera	1	1							1
Battisti	2006	Global Change Biology	GlobalChangeBiol_12_1354	Europe	insect	Data	forestry	Lepidoptera	1	1			1
Bergant	2006	Ecological Modelling	EcolModel_194_244	Europe	insect	Review	agricultural	Thysanoptera	1	2										1
Boggero	2006	Hydrobiologia	Hydrobiologia_562_145	Europe	insect	Data	native	Diptera	1	1	1		1
Botes	2006	Journal of Biogeography	JBiogeogr_33_71	Africa	insect/plant	Data & Modelling	native	Hymenoptera	15	2								1
Bourdais	2006	Microscopy Research and Technique	MicroscRecTechniq_69_1005	Europe	insect	Data	agricultural	Hymenoptera	1	1				1
Chen	2006	Journal of Biological Rhythms	JBiolRhythm_21_256	North America	insect	Data	native	Diptera	1	1							1
Cleary	2006	Ecology Letters	EcolLett_9_301	Asia	community	Data	native	Multiple	1	2							1	1
Collinge	2006	Journal of Evolutionary Biology	JEvolBiol_19_473	Australia/Oceania	insect	Data	native	Diptera	1	1							1
Coyne	2006	Evolution	Evolution_60_279	North America	insect	Data	native	Diptera	1	1							1
Crozier	2006	American Naturalist	AmNat167_863	North America	insect	Modelling	native	Lepidoptera	1	1			1
Davies	2006	Journal of Animal Ecology	JAnimEcol_75_247	Europe	insect/plant	Data	native	Lepidoptera	1	1					1
Debinski	2006	Ecological Applications	EcolAppl_16_380	Europe	community	Data	native	Ephemeroptera	2	1						1		1
DeChaine	2006	Evolution	Evolution_60_1004	North America	insect/plant	Data	forestry	Lepidoptera	8	2						1
Devi	2006	Journal of Vector Borne Diseases	JVectBorneDis_43_21	Asia	disease vector	Data	native	Diptera	7	3						1
Etges	2006	Biological Journal of the Linnean Society	BiolJLinnSoc_88_131	North America	insect	Data	forestry	Diptera	1	1							1
Eyre	2006	Hydrobiologia	Hydrobiologia_560_121	Europe	insect	Desktop	native	Coleoptera	3	1			1
Fartmann	2006	Annales Zoologici Fennici	AnnZoolFennici_43_335	Europe	insect/plant	Data	forestry	Lepidoptera	8	2		1			1
Finn	2006	Freshwater Biology	FreshwaterBiol_51_2240	North America	insect	Data	forestry	Diptera	1	1							1
Francis	2006	Palaeogeography Palaeoclimatology Palaeoecology	PalaeogeoPalaeoclimPalaeoecol_236_107	North America	insect	Data & Modelling	native	Diptera	1	1	1
Franco	2006	Global Change Biology	GlobalChangeBiol_12_1545	Europe	insect	Data	native	Lepidoptera	8	1			1
Füreder	2006	Hydrobiologia	Hydrobiologia_562_123	Europe	community	Data	native	Multiple	8	3	1		1					1
Fynn	2006	Environmental and Experimental Botany	EnvironExpBot_56_10	North America	insect/plant	Data	agricultural	Hemiptera	6	1	1											1
Giarola	2006	Physica	PhysicaA_368_147	South America	insect	Modelling	agricultural	Hemiptera	3	1											1
Gröcke	2006	Quaternary Science Reviews	QuaternarySciRev_25_1850	North America	insect	Data & Modelling	native	Coleoptera	2	1				1
Gutierrez	2006	Acta Oecologica	ActaOecol_30_353	North America	insect	Data & Modelling	native	Lepidoptera	1	1	1		1								1
Halkka	2006	Global Change Biology	GlobalChangeBiol_12_2250	Europe	insect	Data	native	Hemiptera	3	1	1										1
Harper	2006	Ecological Applications	EcolAppl_16_612	North America	insect	Data	native	Ephemeroptera	1	1		1
Harrison	2006	Environmental Science and Policy	EnvironSciPolicy_9_116	Europe	community	Modelling	native	Multiple	1	1			1
Hartley	2006	Ecology Letters	EcoLett_9_1068	Variety	insect	Modelling	native	Hymenoptera	1	1			1
Hicke	2006	Journal of Geophysical Research G: Biogeosciences	JGeophysRes-Biogeo_111_GO2019	North America	insect/plant	Modelling	forestry	Coleoptera	1	1						1
Hickling	2006	Global Change Biology	GlobalChangeBiol_12_450	Europe	community	Review	native	Multiple	1	1			1
Hodkinson	2006	Global Change Biology	GlobalChangeBiol_12_1308	Europe	insect	Data	native	Hemiptera	1	2		1
Hugo	2006	Polar Biology	PolarBiol_30_109	North America	insect	Data	native	Collembola	8	3								1
Jucevica	2006	Pedobiologia	Pedibiologia_50_177	Europe	insect	Data	forestry	Collembola	3	1								1
Kindle	2006	Canadian Journal of Zoology	CanJZoolog_84_1345	North America	insect	Data	non-specific	Orthoptera	1	2					1
Ladányi	2006	Applied Ecology and Environmental Research	ApplEcolEnvironRes_4_85	Europe	insect	Modelling	agricultural	Hemiptera	7	1		1
Lensing	2006	Proceedings of the National Academy of Sciences of the United States of America	PNAS_103_15502	North America	insect	Data & Modelling	agricultural	Collembola	2	2	1					1
Lindberg	2006	Oikos	Oikos_114_494	Europe	insect	Data	native	Collembola	8	2	1							1
Litsinger	2006	International Journal of Pest Management	IntJPestManage_52_11	Asia	insect	Data	agricultural	Lepidoptera	2	2	1
Logan	2006	Ecological Modelling	EcolModel_196_471	North America	insect	Data & Modelling	agricultural	Orthoptera	1	1						1				1	1
Luoto	2006	Journal of Biogeography	JBiogeogr_33_1764	Europe	insect	Modelling	native	Lepidoptera	1	1			1
Maistrello	2006	Journal of Thermal Biology	JThermBiol_31_594	Europe	insect	Data	human	Hemiptera	1	1	1
McGeoch	2006	Austral Ecology	AustralEcol_31_719	Oceania	insect/plant	Data	native	Collembola	3	1	1							1
Meisel	2006	Ecological Applications	EcolAppl_16_913	Central America	insect	Data	forestry	Hymenoptera	1	3					1						1
Menéndez	2006	Proceedings of the Royal Society B: Biological Sciences	ProcRSocB_273_1465	Europe	insect	Modelling	native	Lepidoptera	1	1								1
Menzel	2006	Global Ecology and Biogeography	GlobalEcolBiogeogr_15_498	Europe	insect/plant	Modelling	native	Lepidoptera	1	1		1
Newman	2006	Global Change Biology	GlobalChangeBiol_12_1634	North America	insect	Modelling	agricultural	Hemiptera	5	1			1
O'Donnell	2006	Ecological Entomology	EcolEntomol_31_491	North America	insect	Data	forestry	Hymenoptera	1	1	1							1
Oflert	2006	Agriculture Ecosystems and Environment	AgricEcosystEnviron_113_295	North America	insect	Modelling	agricultural	Coleoptera	1	1	1		1
Oikawa	2006	Entomological Science	EntomolSci_9_347	Asia	insect	Data	native	Diptera	1	2				1	1
Parmesan	2006	Annual Review of Ecology and Systematics	AnnuRevEcolEvolSyst_37_637	Variety	insect pred/sym/fung	Review	non-specific	Multiple	1	1	1	1	1			1	1
Peltonen	2006	Global Change Biology	GlobalChangeBiol_12_1670	Europe	insect	Data	agricultural	Hemiptera	10	2					1
Rouault	2006	Annals of Forest Science	AnnForSci_63_613	Europe	insect/plant	Data	forestry	Multiple	3	3						1
Rydzanicz	2006		WiadParazytol_52_73	Europe	disease vector	Modelling	human	Diptera	8	2				1
Sayer	2006	Forest Ecology and Management	ForEcolManage_229_285	Europe	insect/plant	Data	forestry	Multiple	8	3	1
Schindler	2006	Ambio	Ambio_35_160	North America	aquatic/ riparian	Review	native	Multiple	7	1		1	1					1
Schmitt	2006	Journal of Evolutionary Biology	JEvolBiol_19_108	Europe	insect/plant	Data	forestry	Lepidoptera	2	1							1				1
Schroeder	2006	Environmental Entomology	EnvironEntomol_35_637	North America	insect	Data	agricultural	Coleoptera	10	1	1
Sehgal	2006	Outlook on Agriculture	OutlookAgr_35_33	Asia	insect	Review	agricultural	Multiple	8	1			1			1				1
Sgrò	2006	Evolutionary Biology	EvolBiol_20_407	Australia/Oceania	insect	Data	native	Diptera	8	3				1
Sinclair	2006	Soil Biology and Biochemistry	SoilBiolBiochem_38_3158	Oceania	insect	Review	native	Collembola	7	1									1
Sparks	2006	European Journal of Entomology	EurJEntomol_103_379	Europe	insect	Desktop	native	Lepidoptera	1	1		1
Stahl	2006	Climate Research	ClimRes_32_13	North America	insect/plant	Data & Modelling	forestry	Coleoptera	1	1											1
Staley	2006	Ecological Entomology	EcolEntomol_31_460	Europe	tritrophic	Data	agricultural	Lepidoptera	2	1	1					1
Tang	2006	Acta Ecologica Sinica	ActaEcolSinica_26_26	Asia	community	Data	forestry	Multiple	8	3								1
Terblanche	2006	American Journal of Tropical Medicine and Hygiene	AmJTroMedHyg_74_786	North America	insect	Data	native	Diptera	3	2				1
Thomas	2006	Trends in Ecology and Evolution	TrendsEcoEvol_21_415	Europe	insect pred/sym/fung	Review	native	Lepidoptera	1	1			1								1
Thorne	2006	Ecological Applications	EcolAppl_16_1842	North America	insect	Data & Modelling	native	Lepidoptera	2	1	1							1
Torres	2006	Iheringia Serie Zoologia	IheringiaSerZool_96_437	South America	insect	Data	native	Diptera	3	2								1
Underwood	2006	Biological Conservation	BiolConserv_132_166	Variety	insect	Review	native	Hymenoptera	5	2								1
Visser	2006	Oecologia	Oecologia_147_164	Europe	insect pred/sym/fung	Data & Modelling	native	Lepidoptera	1	2						1						1
Wallisdevries	2006	Global Change Biology	GlobalChangeBiol_12_1620	Europe	insect	Desktop	native	Lepidoptera	1	1											1
Walters	2006	Proceedings of the Royal Society B: Biological Sciences	ProcRSocB_273_2017	Europe	insect	Modelling	native	Orthoptera	1	1			1		1
Whitehouse	2006	Quaternary Science Reviews	QuaternarySciRev_25_15	Europe	insect	Review	forestry	Coleoptera	8	3			1					1
Yamamura	2006	Population Ecology	PopulEcol_48_31	Asia	insect	Data & Modelling	agricultural	Hemiptera & Lepidoptera	1	1		1
Zvereva	2006	Global Change Biology	GlobalChangeBiol_12_27	Europe	insect/plant	Review	forestry	Multiple	6	1						1
Afrane	2007	American Journal of Tropical Medicine and Hygiene	AmJTropMedHyg_77_660	Africa	disease vector	Data	human	Diptera	3	2										1	1
Akbulut	2007	Turkish Journal of Agriculture and Forestry	TurkJAgricFor_31_413	Europe	insect/plant	Data	forestry	Coleoptera	7	1		1
Andrew	2007	Global Change Biology	GlobChangeBiol_13_1539	Australia/Oceania	insect/plant	Data	native	Multiple	1	1	1		1
Angilletta	2007	PLoS ONE	PloSOne_2_e25	North America	insect	Data	native	Hymenoptera	1	1				1
Araújo	2007	Global Ecology and Biogeography	GlobalEcolbiogeogr_16_743	Europe	insect	Modelling	non-specific	Lepidoptera	8	1						1
Axford	2007	Quaternary Science Reviews	QuaternarySciRev_26_3344	Europe	insect	Data	native	Coleoptera	1	1	1
Barlow	2007	Proceedings of the National Academy of Sciences of the United States of America	PNatlAcadSci_104_18555	South America	community	Data	forestry	Multiple	8	2	1
Batalden	2007	Environmental Entomology	EnvironEntomol_36_1365	North America	insect	Modelling	native	Lepidoptera	7	1			1
Beaumont	2007	Global Change Biology	GlobChangeBiol_13_1368	Australia/Oceania	insect	Modelling	native	Lepidoptera	8	1	1
Benstead	2007	Freshwater Biology	FreshwaterBiol_52_1077	North America	community	Data	native	Multiple	14	2	1
Bigler	2007	Oikos	Oikos_116_1983	North America	community	Data	forestry	Multiple	2	2						1
Bonada	2007	Hydrobiologia	Hydrobiologia_589_91	Europe	insect	Data	native	Multiple	3	2			1										1
Botes	2007	Austral Ecology	AustralEcol_32_210	Africa	insect	Data	native	Coleoptera	7	1								1
Braschler	2007	Journal of Animal Ecology	JAnimEcol_76_415	Europe	insect/plant	Data	forestry	Lepidoptera	1	1		1								1	1
Brosi	2007	Ecological Applications	EcolAppl_17_418	North America	insect	Data	forestry	Hymenoptera	9	2	1		1
Broughan	2007	Medical and Veterinary Entomology	MedVetEntomol_21_231	Europe	disease vector	Data	animal	Diptera	7	2	1					1
Brown	2007	Freshwater Biology	FreshwaterBiol_52_878	Europe	insect	Data	native	Multiple	2	2	1
Brown	2007	Global Change Biology	GlobChangeBiol_13_958	Europe	insect	Data	native	Multiple	2	1	1
Buffo	2007	Agricultural and Forest Entomology	AgricForEntomol_9_65	Europe	insect	Data	forestry	Lepidoptera	1	1											1
Burge	2007	Journal of Quaternary Science	JQuaternerySci_22_501	Australia/Oceania	insect	Data	non-specific	Coleoptera	1	1						1
Caldwell	2007	Photochemical and Photobiological Sciences	PhotochemPhotobioS_6_252	North America	insect	Review	non-specific	Multiple	11	1	1					1
Carstens	2007	Molecular Ecology	MolEcol_16_619	North America	insect	Data	forestry	Orthoptera	8	1			1
Cheke	2007	Science	Science_318_577	Europe	insect	Review	non-specific	Multiple	1	1	1
Chen	2007	Entomological Science	EntomolSci_10_141	Asia	insect	Data	agricultural	Diptera	7	1	1
Chen	2007	Journal of Natural Disasters	JNatDisasters_16_66	Asia	insect/plant	Data	non-specific	Orthoptera	7	2	1									1
Chown	2007	Proceedings of the Royal Society B: Biological Sciences	PRSocBio_274_2531	Europe	insect	Data	native	Collembola	1	1										1
Coope	2007	Quaternary Science Reviews	QuaternarySciRev_26_3276	Europe	insect	Data	native	Coleoptera	1	1								1
Coulson	2007	Zootaxa	Zootaxa_1448_41	Europe	insect	Review	native	Multiple	8	2	1
Dahlhoff	2007	Journal of Biosciences	Jbioscience_32_477	North America	insect	Data	forestry	Coleoptera	1	1				1
Dalecky	2007	Evolution	Evolution_3_579	Africa	insect/plant	Data	native	Hymenoptera	8	3			1				1	1
de Barros	2007	Journal of Vector Ecology	JVectorEcol_32_54	South America	insect	Data	human	Diptera	8	2				1
Dennis	2007	European Journal of Entomology	EurJEntomol_104_763	Europe	insect	Desktop	native	Lepidoptera	7	1	1
Dias	2007	Revue scientifique et technique International Office of Epizootics	RevSocBrasMedTrop_40_49	South America	insect	Data	native	Diptera	3	1	1
Dobbertin	2007		SciWorldJ_7_231	Europe	insect/plant	Data & Modelling	forestry	Coleoptera	3	1	1					1
Domingues	2007	Chemosphere Global Change Science	Chemosphere_69_145	Europe	insect/plant	Data	agricultural	Diptera	1	2						1				1
Driessen	2007	European Journal of Entomology	EurJEntomol_104_39	Europe	insect	Data	native	Collembola	1	3							1
Durance	2007	Global Change Biology	GlobChangeBiol_13_942	Europe	insect	Review	native	Multiple	1	1	1
Edward	2007	Ecological Entomology	EcolEntomol_32_741	Europe	insect	Desktop	native	Diptera	1	1			1
Eggermont	2007	Journal of Biogeography	Jbiogeog_34_69	Africa	insect	Data	native	Diptera	1	1	1
Ellison	2007	Environmental Entomology	EnvironEntomol_36_766	North America	insect/plant	Data	forestry	hymenoptera	15	3	1
Esper	2007	Proceedings of the Royal Society B: Biological Sciences	PRoySocB_274_671	Europe	insect	Data	native	Lepidoptera	1	1	1
Evgen'ev	2007	Journal of Biosciences	Jbioscience_32_489	Europe	community	Data	native	Multiple	1	3							1
Fadda	2007	Environmental Conservation	EnvironConserv_34_132	Europe	insect	Data	native	Coleoptera	8	1	1							1
Feuchtmayr	2007	Hydrobiologia	Hydrobiologia_584_425	Europe	insect	Data	native	Multiple	1	2	1		1
Franzén	2007	Journal of Insect Conservation	JInsectConserv_11_367	Europe	insect	Data	forestry	Lepidoptera	8	1	1		1
Füreder	2007	International Review of Hydrobiology	IntRevHydrobiol_92_491	Europe	community	Review	native	Multiple	7	1	1
Gandouin	2007	Holocene	Holocene_17_331	Europe	insect	Data	non-specific	Diptera	1	1	1
Gillespie	2007	Entomologia Experimentalis et Applicata	EntomolExpAppl_123_229	Europe	insect/plant	Data	native	Hemiptera	7	1	1	1				1
Gobbi	2007	Ecological Entomology	EcoloEntomol_32_682	Europe	insect	Data	native	Coleoptera	7	1	1
Gómez-Zurita	2007	Journal of Zoological Systematics and Evolutionary Research	JZoolSystEvolRes_45_317	Europe	insect	Data	native	Coleoptera	4	2							1						1
Gomi	2007	Ecological Research	EcolRes_22_855	Asia	insect	Data	natural	Lepidoptera	7	2		1
Gomi	2007	Entomologia Experimentalis et Applicata	EntomolExpAppl_125_179	Asia	insect	Data	natural	lepidoptera	7	1		1								1
Gutierrez	2007	Climatic Change	ClimateChange_	North America	community	Modelling	native	Multiple	7	1	1					1
Hagen	2007	Ecography	Ecography_30_299	Europe	insect/plant	Data	forestry	Lepidoptera	1	1	1
Halffter	2007	Environmental Entomology	EnvironEntomol_36_1397	North America	insect	Data	native	Coleoptera	15	2								1
Hance	2007	Annual Review of Entomology	AnnuRevEntomol_52_107	Europe	tritrophic	Review	non-specific	Multiple	7	1	1	1	1	1	1	1				1	1	1	1
Harrington	2007	Global Change Biology	GlobChangeBiol_13_1550	Europe	insect	Desktop	agricultural	Hemiptera	7	1		1
Hassall	2007	Global Change Biology	GlobChangeBiol_13_933	Europe	insect	Review	native	Odonata	1	1		1
Heiri	2007	Quaternary Science Reviews	QuaternarySciRev_26_2420	Europe	insect	Data	native	Coleoptera	1	1	1
Hoffmann	2007	Ecology Letters	EcolLett_10_63	Australia/Oceania	insect	Review	non-specific	Diptera	7	1							1
Hoftstetter	2007	Community Ecology	CommunityEcol_8_47	North America	insect pred/sym/fung	Data	forestry	Coleoptera	1	2	1					1
Holuša	2007	Journal of Forest Science	JForestSci_53_11	Europe	insect	Data	forestry	Coleoptera	3	2					1
Howe	2007	Oecologia	Oecologia_153_857	Europe	insect	Data & Modelling	native	Lepidoptera	1	1					1
Hughes	2007	Ecological Entomology	EcolEntomol_32_437	Europe	insect	Data & Modelling	native	Lepidoptera	8	1			1
Irmler	2007	Entomologia Generalis	EntomolGen_30_13	Europe	insect	Data	animal	Coleoptera	7	2	1
Jönsson	2007	Agricultural and Forest Meteorology	AgrForestMeteorol_146_70	Europe	insect	Modelling	forestry	Coleoptera	1	1				1						1
Karolewski	2007	Polish Journal of Ecology	PolJEcol_55_595	Europe	insect	Data	forestry	Lepidoptera	1	1										1	1
Karolewski	2007	Dendrobiology	Dendrobiol_58_43	Europe	insect	Data	forestry	Lepidoptera	1	1										1	1
Khan	2007	Animal Science Journal	AnimSciJ_78_206	Asia	disease vector	Data	human	Diptera	3	2	1
Kincaid	2007	Journal of the Torrey Botanical Society	JTorreyBotSoc_4_479	North America	insect/plant	Data	forestry	Hemiptera	8	1						1
Konestabo	2007	Applied Soil Ecology	ApplSoilEcol_36_136	Europe	insect	Data	native	Collembola	1	1	1
Kotze	2007	Austral Ecology	AustralEcol_32_294	Africa	insect	Data	forestry	Multiple	8	2	1
Krištín	2007	Polish Journal of Ecology	PolJEcol_55_297	Europe	insect	Review	non-specific	Orthoptera	1	1			1
Kriticos	2007	New Zealand Plant Protection	NewZealPlantProtec_60_271	Australia/Oceania	insect	Modelling	native	Diptera	3	1			1
Lalouette	2007	FEBS Journal	FEBSJ_274_1759	Europe	insect	Data	native	Coleoptera	1	1				1
LeSage	2007		PEntomolSocWash_109_286	North America	insect	Anecdotal	native	Coleoptera	8	1	1
Lima	2007	Proceedings of the National Academy of Sciences of the United States of America	PNatlAcadSciUSA_104_15972	Asia	insect	Review	non-specific	Orthoptera	3	1	1
Lloyd	2007	Australian Journal of Entomology	AustJEntomol_46_23	Australia/Oceania	tritrophic	Data	agricultural	Diptera	7	2	1
Lobo	2007	Diversity and Distributions	DiversityDistrib_13_772	Europe	insect	Desktop	non-specific	Coleoptera	3	1			1
Logan	2007	Ecological Applications	EcolAppl_17_101	North America	insect	Modelling	non-specific	Lepidoptera	1	1		1
Logan	2007	Journal of Theoretical Biology	JTheorBiol_246_366	North America	insect pred/sym/fung	Modelling	non-specific	Multiple	1	1		1
Logan	2007	Mathematical Biosciences and Engineering	MathBiosciEng_4_47	North America	insect	Data & Modelling	non-specific	Orthoptera	1	1										1	1
Losey	2007	Journal of Insect Conservation	JInsectConserv_11_415	North America	insect	Anecdotal	non-specific	Coleoptera	8	2			1
McKemy	2007		PflughArchEurJphy_454_777	North America	insect	Review	non-specific	Diptera	1	2					1
McLeish	2007	BMC Biology	BMCBiol_5_3	Australia/Oceania	insect	Data	agricultural	Thysanoptera	8	2						1	1
Memmott	2007	Ecology Letters	EcoloLett_10_710	North America	insect/plant	Modelling	native	Lepidoptera	5	1	1
Menke	2007	Ecology	Ecology_88_3164	North America	insect	Data & Modelling	native	Hymenoptera	8	2			1			1
Millet	2007	Journal of Paleolimnology	Jpaleonlimnol_38_525	Europe	insect	Data	non-specific	Diptera	8	1								1
Montblanc	2007	Western North American Naturalist	WestNAmNaturalist_67_469	North America	insect/plant	Data	native	Hymenoptera	2	1			1
Musolin	2007	Global Change Biology	GlobChangeBiol_13_1665	Asia	insect	Review	non-specific	Hemiptera	1	2		1	1	1	1						1
Novotny	2007	Nature	Nature_448_692	Australia/Oceania	insect	Data	forestry	Multiple	7	2								1
O'Loughlin	2007	Heredity	Heredity_99_31	Asia	disease vector	Data	animal	Diptera	8	3							1
Papaj	2007	Oecologia	Oecologia_152_365	North America	insect/plant	Data	native	Lepidoptera	8	1					1
Parmesan	2007	Global Environmental Change	GlobalEnvironChange_13_1860	North America	community	Data	native	Lepidoptera	8	1		1
Pfeiler	2007	Hereditas	Hereditas_144_63	North America	insect	Data	native	Diptera	8	2							1
Pincebourde	2007	Journal of Animal Ecology	JAnimEcol_76_424	Europe	insect/plant	Data & Modelling	agricultural	Lepidoptera	8	2				4						1
Pitt	2007	International Journal of Biometeorology	IntJBiometeorol_51_295	Australia/Oceania	insect	Modelling	non-specific	Lepidoptera	8	3	1
Ponel	2007	Palaeogeography Palaeoclimatology Palaeoecology	PalaeogeogrPalaeocl_245_483	Europe	insect	Data	non-specific	Multiple	1	1								1
Porinchu	2007	Arctic and Alpine Research	ArctAntractAlpRes_39_286	North America	insect	Data	native	Diptera	1	1									1
Porinchu	2007	Arctic and Alpine Research	ArctAntractAlpRes_39_566	North America	insect	Data	native	Diptera	1	1									1
Powell	2007	HortScience	HortScience_42_1636	North America	insect/plant	Data	native	Lepidoptera	1	3	1
Pritchard	2007	Global Change Biology	GlobChangeBiol_13_1616	Europe	insect/plant	Review	agricultural	Hemiptera	12	1						1
Régnière	2007	Journal of Insect Physiology	JInsectPhysiol_53_559	North America	insect	Modelling	forestry	Coleoptera	1	1				1
Ren	2007	Science in China Series C: Life Sciences	SciChinaSerC_50_277	Asia	community	Review	forestry	Multiple	7	3			1
Reynolds	2007	Canadian Journal of Forest Research	CanForRes_37_481	North America	insect/plant	Data	forestry	Lepidoptera	1	2	1
Rinkevich	2007	Insect Biochemistry and Molecular Biology	InsectBiochemMolec_37_550	North America	insect	Data	non-specific	Diptera	1	2											1
Robinet	2007	Global Ecology and Biogeography	GlobalEcolBiogeogr_16_460	Europe	insect	Modelling	forestry	Lepidoptera	1	1					1
Salama	2007	Journal of Insect Conservation	JInsectConserv_11_151	Europe	insect	Data	native	Lepidoptera	1	1	1
Santos	2007	Journal of Evolutionary Biology	JEvolBiol_20_2361	Europe	insect	Data	non-specific	Diptera	1	1				1			1
Schädler	2007	Global Change Biology	GlobChangeBiol_13_1005	Europe	insect/plant	Data	native	Lepidoptera	5	2						1						1
Schiffer	2007	Molecular Ecology	MolEcol_16_1687	Australia/Oceania	insect	Data	forestry	Diptera	8	2							1
Schmuki	2007	Environmental Entomology	EnvironEntomol_36_524	Australia/Oceania	insect	Data	forestry	Coleoptera	1	1				1			1
Six	2007	Microbial Ecology	MicrobialEcolo_54_112	North America	insect pred/sym/fung	Data	forestry	Coleoptera		1						1
Slabber	2007	Journal of Insect Physiology	JInsectPhysiol_53_113	Africa	insect	Data	non-specific	Collembola	1	1				1
Soja	2007	Global and Planetary Change	GlobalPlanetChange_56_274	North America	community	Review	non-specific	Multiple	1	1	1
Sparks	2007	European Journal of Entomology	EurJEntomol_104_139	Europe	insect	Data	non-specific	Lepidoptera	1	1					1
Staley	2007	Global Change Biology	GlobChangeBiol_13_866	Europe	insect/plant	Data	native	Multiple	2	1						1
Steck	2007	Biological Conservation	BioloConserv_138_307	Europe	insect	Data	native	Orthoptera	8	1			1
Stephens	2007	Bulletin of Entomological Research	BEntomolRes_97_369	Australia/Oceania	insect	Modelling	agricultural	Diptera	3	1			1
Swanson	2007	Journal of Freshwater Ecology	JFreshwaterEclo_22_49	North America	aquatic/ riparian	Data	native	Trichoptera	5	2										1	1
Trân	2007	Ecological Applications	EcolAppl_18_1795	South America	insect	Data & Modelling	agricultural	Lepidoptera	1	1				1
Trnka	2007	Ecological Modelling	EcoloModelling	Europe	insect	Modelling	agricultural	Lepidoptera	8	1		1								1
Valkama	2007	Global Change Biology	Global Change Biology, 13, 184-201.	Europe	insect/plant	Review	non-specific	Multiple	10	1				1						1	1	1
van Asch	2007	Global Change Biology	Global Change Biology, 13, 1596-1604.	Europe	insect	Data	forestry	Lepidoptera	1	1		1
Van Asch	2007	Annual Review of Entomology	Annual Review of Entomology, 52, 37-55.	non-specific	insect/plant	Review	forestry	non-specific	1	2		1				1
van Heerwaarden	2007	Current Biology RR	Current Biology, 17, R16-R18.	Australia/Oceania	insect	Review	non-specific	Diptera	1	1							1
Vandergast	2007	Molecular Ecology	Molecular Ecology, 16, 977-992	North America	insect	Data & Modelling	native	Orthoptera	8	2			1				1
Vanhanen	2007	Silva Fennica	Silva Fennica, 41, 621-638.	Europe	insect	Modelling	non-specific	Lepidoptera	1	1
Vidlička	2007	Journal of Forest Science	Journal of Forest Science, 53, 74-81.	Europe	insect	Data	forestry	Multiple	8	2	1				1
Volney	2007	Global Change Biology	Global Change Biology, 13, 1630-1643.	North America	insect/plant	Review	forestry	Lepidoptera	8	1	1	1								1
Ward	2007	Global Change Biology	GlobChangeBiol	Europe	insect	Review	natural	Multiple	6	1		1		1
White	2007	Global Ecology and Biogeography	Global Ecology and Biogeography, 16, 290-299	North America	insect	Modelling	native	Lepidoptera	3	1	1
Williams	2007	Biological Conservation	Biological Conservation, 138, 493-505	Europe	insect/plant	Modelling	native	Hymenoptera	8	1	1
Wilson	2007	Biodiversity and Conservation	iodiversity and Conservation, 16, 3163-3177.	Australia/Oceania	insect	Data	forestry	Diptera	1	1	1		1
Wilson	2007	Global Change Biology	Global Change Biology, 13, 1873-1887	Europe	insect	Data	native	Lepidoptera	1	1	1
Ye	2007	BMC Public Health	BMCPublicHealth_DOI:10.1186/1471-2458-7-101	Africa	disease vector	Data	human	Diptera	3	1						1
Zhao	2007	Journal of Applied Entomology	Journal of Applied Entomology, 131, 684-689.	Asia	insect	Data	agricultural	Lepidoptera	1	2					1
Afrane	2008	Emerging Infectious Diseases	EmergingInfectiousDiseases_14_1533	Africa	disease vector	Data	forestry	Diptera	3	2	1			1	1
Aoki	2008	Molecular Ecology	MolEcol_17_3276	Asia	insect/plant	Data	non-specific	Coleoptera	4	2							1
Arbaugh	2008		DevEnvSci_8_567	North America	community	Anecdotal	non-specific	Non-Specific	7	2						1
Arunachalam	2008	Indian Journal of Medical Research	IndianJMedRes_127_395	Asia	disease vector	Data	human	Diptera	8	2							1
Ashton	2008	Quaternary Science Reviews	Quaternary Science Reviews, 27, 652	Europe	insect	Desktop	non-specific	Non-Specific	3	3	1		1				1
Aspock	2008	Wiener Klinische Wochenschrift	WienKlinWochenschr_120_24	Europe	disease vector	Review	non-specific	Diptera	1	1			1
Aukema	2008	Ecography	Ecography_31_348	North America	insect/plant	Modelling	forestry	Coleoptera	13	2		1	1
Austin	2008	Journal of the Lepidopterists' Society	JLepidSoc_62_148	North America	insect/plant	Data	native	Lepidoptera	1	2		1	1			1				1	1
Babin-Fenske	2008	Ecological Entomology	EcolEntomol_33_646	North America	insect	Data	non-specific	Coleoptera	3	1													1
Baltensweiler	2008	Oikos	Oikos_117_161	Europe	insect/plant	Desktop	forestry	Lepidoptera	8	2	1	1	1			1
Barrow	2008	Austral Ecology	AustralEcol_33_653	Australia/Oceania	insect	Data	native	Hymenoptera	3	2	1							1
Besold	2008	Journal of Biogeography	JBiogeography_35_2090	Europe	insect	Data	non-specific	Lepidoptera	4	1			1				1
Bidart-Bouzat	2008	Journal of Integrative Plant Biology	JIntegrPlantBiol_50_1339	non-specific	insect/plant	Review	non-specific	Non-Specific	7	1				1		1
Bokhorst	2008	Soil Biology and Biochemistry	SoilBiolBiochem_40_1547	South America	insect	Data	non-specific	Collembola	13	1	1							1
Bomblies	2008	Water Resources Research	WaterResourRes_44	Africa	disease vector	Modelling	human	Diptera	2	2	1	1	1			1				1	1
Braune	2008	Global Change Biology	GlobChangeBiol_14_470	Europe	insect	Modelling	non-specific	Odonata	1	1		1								1			1
Brauns	2008	Hydrobiologia	Hydrobiologia_613_5	Europe	aquatic/ riparian	Data	native	Multiple	2	2	1							1
Britch	2008	Military Medicine	MilMed_173_677	North America	disease vector	Desktop	human	Diptera	13	2	1
Brunelle	2008	Forest Ecology and Management	ForestEcolManag_255_836	North America	insect	Modelling	non-specific	Coleoptera	1	2		1				1
Calosi	2008	Biology Letters	BiolLett_4_99	Europe	insect	Data	non-specific	Coleoptera	1	1				1							1
Calosi	2008	Journal of Biogeography	JBiogeogr_35_295	Europe	insect	Data	non-specific	Coleoptera	1	2			1	1							1
Cardenas	2008	Annals of the New York Academy of Sciences	AnnNyAcadSci_1149_326	South America	disease vector	Modelling	non-specific	Non-Specific	8	1									1
Cassagne	2008	Geoderma	Geoderma_146_239	Europe	insect	Data	forestry	Collembola	1	2	1							1					1
Chang	2008	Chinese Journal of Ecology	ChineseJEcol_27_619	non-specific	insect	Review	non-specific	Non-Specific	3	1	1	1	1	1	1	1		1		1	1
Chase	2008	Palaeogeography Palaeoclimatology Palaeoecology	PalaeogeogrPalaeocl_257_244	North America	insect	Data	non-specific	Diptera	1	1								1
Chaves	2008	Malaria Journal	MalariaJ_7	Australia/Oceania	disease vector	Desktop	human	Diptera	3	1	1
Chaves	2008	Freshwater Biology	FreshwaterBiol_53_55	Europe	aquatic/ riparian	Data	non-specific	Non-Specific	7	2	1							1
Chin	2008	Tropical Biomedicine	TropBiomed_25_23	Asia	insect	Data	human	Non-Specific	3	2	1							1
Choi	2008	Zoological Science	ZoolSci_25_53	Asia	insect	Data	native	Lepidoptera	13	1	1							1
Chown	2008	Journal of Insect Conservation	JInsectConserv_12_277	non-specific	community	Review	native	Non-Specific	7	1						1		1
Coll	2008	Agriculture Ecosystems and Environment	AgrEcosystEnviron_123_271	Australia/Oceania	insect/plant	Data	agricultural	Hemiptera & Lepidoptera	5	1	1	1		1						1	1
Collinson	2008	Arboricultural Journal	ArboriculturalJ_30_271	non-specific	community	Review	non-specific	Non-Specific	8	1		1				1
Collomb	2008	ANNALES DE LA SOCIETE ENTOMOLOGIQUE DE FRANCE	Annales de la Societe Entomologique de France, 44, 161	Europe	insect	Data	non-specific	Diptera	1	2								1					1
Colwell	2008	Science	Science_322_258	South America	community	Desktop	native	Hymenoptera & Lepidoptera	8	1			1
Conte	2008	Revue scientifique et technique International Office of Epizootics	RevSciTechOffIntEpiz_27_499	non-specific	pollinator	Review	non-specific	Hymenoptera	3	1		1	1	1	1	1
Cook	2008	International Journal of Climatology	IntJClimatol_28_1369	North America	community	Desktop	non-specific	Non-Specific	13	1		1						1
Craig	2008	Wetlands	Wetlands_28_995	North America	insect	Data	animal	Odonata	8	2	1		1					1
Currano	2008	Proceedings of the National Academy of Sciences of the United States of America	PNatlAcadSciUsa_105_1960	North America	insect	Data	non-specific	Non-Specific	1	1						1		1
Dahlhoff	2008	Physiological and Biochemical Zoology	PhysiolBiochemZool_81_718	North America	insect	Data	non-specific	Coleoptera	1	1	1	1		1			1			1	1
Dale	2008	Journal of Insect Science	JInsectSci_8	Australia/Oceania	disease vector	Data	native	Diptera	8	2	1		1
Dash	2008	Journal of Biosciences	JBiosciences_33_583	Asia	disease vector	Review	non-specific	Diptera	8	2									1
Davis	2008	Ecological Entomology	EcolEntomol_33_771	Africa	insect	Data	non-specific	Coleoptera	8	2													1
Dedryver	2008	Bulletin of Entomological Research	BEntomolRes_98_159	Europe	insect/plant	Data	agricultural	Hemiptera	8	1			1				1	1
Dennis	2008	Journal of Insect Conservation	JInsectConserv_12_205	Europe	insect	Data	native	Lepidoptera	8	2	1		1					1					1
Deutsch	2008	Proceedings of the National Academy of Sciences of the United States of America	PNatlAcadSciUsa_105_6668	non-specific	insect	Data	non-specific	Non-Specific	1	1		1		1
Diffenbaugh	2008	Environmental Research Letters	EnvironResLett_3	North America	insect/plant	Modelling	agricultural	Coleoptera & Lepidoptera	1	1			1
Dingemanse	2008	Ecological Entomology	EcolEntomol_33_394	Europe	insect	Desktop	non-specific	Odonata	1	1		1			1
Dlussky	2008	Acta Palaeontologica Polonica	ActaPalaeontolPol_53_615	Europe	insect	Data	non-specific	Hymenoptera	8	3			1										1
Doi	2008	Climate Research	ClimRes_36_181	Asia	insect	Desktop	non-specific	Lepidoptera	3	1		1				1
Doi	2008	Biology Letters	BiologyLett_4_388	Asia	insect	Desktop	non-specific	Odonata	1	1		1	1
Dormann	2008	Ecology Letters	EcolLett_11_235	Europe	community	Desktop	non-specific	Multiple	3	1								1
Elkinton	2008	Environmental Entomology	EnvEnt_37_1429	North America	insect/plant	Data	non-specific	Lepidoptera	1	2	1	1									1
Escudero-Colomar	2008	Journal of Applied Entomology	JApplEntomol_132_714	Europe	insect	Data	agricultural	Diptera	1	2	1	1
Fergnani	2008	Journal of Insect Science	JInsectSci_8	South America	insect	Data	non-specific	Hymenoptera	3	1	1		1					1
Fielding	2008	Annals of the Entomological Society of America	AnnEntomolSocAm_101_439	North America	insect	Data	non-specific	Orthoptera	1	1		1		1
Fielding	2008	Physiological Entomology	PhysiolEntomol_33_264	North America	insect	Data	non-specific	Orthoptera	8	2					1					1		1
Finch	2008	Insect Science	InsectSci_15_167	Europe	insect	Data	native	Orthoptera	3	1		1								1
Finn	2008	Arctic and Alpine Research	ArctAntarctAlpRes_40_638	North America	aquatic/ riparian	Data	non-specific	Multiple	1	2	1				1			1
Forkner	2008	Ecological Entomology	EcolEnt_33_276	North America	insect/plant	Data	forestry	Lepidoptera	8	2	1	1				1		1		1		1
Fraser	2008	Ecological Entomology	EcolEntomol_33_473	Europe	insect	Data	native	Hymenoptera	8	2	1		1					1
Frazier	2008	Journal of Experimental Biology	JExpBiol_211_2116	North America	insect	Data	non-specific	Diptera	1	2					1								1
Freiwald	2008	Entomologia Experimentalis et Applicata	EntomolExpAppl_128_66	Europe	insect/plant	Data	forestry	Coleoptera	10	2				1	1	1
Friedenberg	2008	Environmental Entomology	EnvironEntomol_37_650	North America	insect/plant	Desktop	forestry	Coleoptera	1	2	1	1				1				1
Gage	2008	American Journal of Preventive Medicine	AmJPrecMed_35_436	North America	disease vector	Review	non-specific	Multiple	8	1									1
Garcia	2008	Journal of Tropical Forest Science	JTropForSci_20_139	Asia	insect/plant	Data	animal	Coleoptera	3	2	1					1
Garcia	2008	Iheringia Serie Zoologia	IheringiaSerZool_98_329	South America	insect	Data	human	Diptera	8	2	1		1					1
Garrick	2008	Evolution	Evolution_62_1103	Australia/Oceania	insect	Desktop	non-specific	Collembola	4	2			1				1
Garros	2008	Malaria Journal	MalariaJ_7	Asia	disease vector	Data	agricultural	Diptera	8	3	1		1
Gaylord	2008	Environmental Entomology	EnvEntomol_37_57	North America	insect/plant	Data	forestry	Coleoptera	1	1	1				1
Gerlach	2008	Journal of Insect Conservation	JInsectConserv_12_293	non-specific	community	Desktop	non-specific	Multiple	8	2	1		1					1
Gianotti	2008	Malaria Journal	MalariaJ_7	Africa	disease vector	Data	human	Diptera	8	2	1										1
Gilbert	2008	Canadian Journal of Fisheries and Aquatic Sciences	CanJFishAquatSci_65_890	North America	aquatic/ riparian	Data	non-specific	Non-Specific	8	2	1							1
Gilles	2008	Medical and Veterinary Entomology	MedVetEntomol_22_74	Africa	disease vector	Data	agricultural	Diptera	3	1	1							1
Gomes	2008	Acta Amazonica	ActaAmazonica_38_321	South America	disease vector	Data	human	Diptera	2	2	1		1					1
Gonzalez-Megias	2008	Global Change Biology	GlobChangeBiol_14_1464	Europe	insect	Desktop	non-specific	Lepidoptera	8	2	1		1					1
Graves	2008	Tropical Medicine and International Health	TropMedIntHealth_13_218	Africa	disease vector	Desktop	human	Diptera	8	2	1										1
Gray	2008	Climatic Change	ClimaticChange_97_361	North America	insect/plant	Desktop	forestry	Lepidoptera	1	1			1			1
Grobler	2008	Ecological Entomology	EcolEntomol_33_453	Europe	tritrophic	Data	human	Multiple	8	1			1		1	1		1			1
Guitierrez	2008	Journal of Applied Ecology	JApplEcol_45_524	North America	tritrophic	Modelling	agricultural	Multiple	7	2		1			1	1		1		1	1
Guitierrez	2008	Climatic Change	ClimaticChange_87_167	North America	community	Data & Modelling	agricultural	Multiple	7	1	1		1			1		1
Hagerty	2008	Western North American Naturalist	WestNAmNaturalist_68_249	North America	insect/plant	Data	agricultural	Lepidoptera	8	2	1		1
Hassall	2008	European Journal of Entomology	EurJEntomol_105_939	Europe	insect	Data	non-specific	Odonata	8	1			1										1
Hassall	2008	International Journal of Odonatology	IntJOdonatol_11_131	non-specific	insect	Review	non-specific	Odonata	1	1		1	1	1	1	1				1	1
Heller	2008	Oecologia	Oecologia_155_385	North America	insect	Data	native	Hymenoptera	3	2	1		1					1
Hellman	2008	Oecologia	Oecologia_157_583	North America	insect/plant	Data	non-specific	Lepidoptera	3	1	1		1								1	1
Himanen	2008	Global Change Biology	GlobChangeBiol_14_1437	Europe	insect/plant	Data	non-specific	Hemiptera	1	1				1		1				1		1
Hoffmann	2008	Australian Journal of Experimental Agriculture	AustJExpAgr_48_1481	Australia/Oceania	insect/plant	Review	agricultural	Non-Specific	8	2	1		1			1
Hoye	2008	BMC Ecology	BMCEcol_8	Europe	insect	Data	non-specific	Multiple	7	2	1	1						1
Hozumi	2008	Sociobiology	Sociobiology_51_399	Asia	insect	Data	non-specific	Hymenoptera	1	2				1
Hulle	2008	Polar Biology	PolarBiol_31_1037	Europe	insect	Data	non-specific	Hemiptera	1	1		1		1						1			1
Ilg	2008	Ecology	Ecology_89_2392	Europe	community	Data	non-specific	Coleoptera	8	2	1							1
Ims	2008	Trends in Ecology and Evolution	TrendsEcolEvol_23_79	non-specific	community	Modelling	non-specific	Non-Specific	8	1	1	1						1			1
James	2008	Entomological Research	EntoRes_38_24	non-specific	disease vector	Review	human	Diptera	8	3			1				1
Jepsen	2008	Journal of Animal Ecology	JAnimEcol_77_257	Europe	insect	Desktop	non-specific	Lepidoptera	1	1			1
Jiang	2008	Computers and Electronics in Agriculture	ComputElectronAgr_62_243	Asia	insect	Data	agricultural	Diptera	7	3	1		1
Jones	2008	Annals of the Entomological Society of America	AnnEntomolSocAm_101_128	South America	insect	Data	native	Coleoptera	8	2	1		1					1
Jurgensen	2008	Journal of Applied Entomology	JApplEntomol_132_266	non-specific	insect	Review	non-specific	Hymenoptera	5	2					1
Jury	2008	International Journal of Environmental Health Research	IntJEnvironHealR_18_323	North America	disease vector	Desktop	human	Diptera	3	1			1			1
Kemp	2008	Journal of Natural History	JNatHist_42_1079	Europe	insect/plant	Data	non-specific	Lepidoptera	8	2		1	1			1
Kocmankova	2008		Czechj?_56_87	Europe	insect/plant	Modelling	agricultural	Coleoptera	7	2			1			1				1	1
Kotze	2008	Journal of Insect Conservation	JInsectConserv_12_265	Europe	insect	Review	native	Coleoptera	8	2	1		1					1					1
Kozlov	2008	Climatic Change	ClimaticChange_87_107	Europe	insect/plant	Data	non-specific	Non-Specific	1	1						1
Kristensen	2008	Proceedings of the Royal Society B: Biological Sciences	PRoySocBBiolSci_275_2055	Variety	insect	Data	human	Diptera	1	2				1			1			1	1		1
Kristensen	2008	Proceedings of the National Academy of Sciences of the United States of America	PNatlAcadSciUsa_105_216	Variety	insect	Data	human	Diptera	1	2	1			1							1
Kurz	2008	Nature	Nature_452_987	North America	insect/plant	Modelling	forestry	Coleoptera	5	1			1			1
Kyle	2008	Annual Review of Microbiology	AnnuRevMicrobiol_62_71	non-specific	disease vector	Review	non-specific	Diptera	8	3									1
Langdon	2008	Journal of Paleolimnology	JPaleolimnol_40_273	Europe	insect	Data	non-specific	Diptera	7	1			1					1					1
Larocque	2008	Palaeogeography Palaeoclimatology Palaeoecology	PalaeogeogrPalaeocl_257_207	Europe	insect	Data	non-specific	Diptera	3	1													1
Lewis	2008	Journal of Applied Ecology	JApplEcol_45_1593	non-specific	tritrophic	Review	non-specific	Non-Specific	8	2	1				1	1		1
Low	2008	Neuron	Neuron_60_1054	non-specific	insect	Data	non-specific	Diptera	8	2					1		1
Luoto	2008	Global Change Biology	GlobChangeBiol_14_483	Europe	insect	Modelling	non-specific	Lepidoptera	3	2			1
Makrodimos	2008	Flora	Flora_203_449	Europe	pollinator	Data	native	Multiple	8	3					1
Makrodimos	2008	Flora	Flora_203_449	Europe	pollinator	Data	non-specific	Multiple	3	2	1				1	1		1
Mari	2008		RevEspSaludPublica_82_467	Europe	disease vector	Data	non-specific	Diptera	8	2	1		1			1		1
Martini	2008	OIE Revue Scientifique et Technique	OIERevSciTech_27_413	non-specific	disease vector	Review	non-specific	Diptera	8	1			1			1
Menendez	2008	Ecological Entomology	EcolEntomol_33_413	Europe	tritrophic	Data	non-specific	Hymenoptera & Lepidoptera	8	2	1					1		1			1
Menzel	2008	International Journal of Biometeorology	IntJBiometeorol_52_209	Europe	insect/plant	Data & Modelling	non-specific	Lepidoptera	1	2		1				1
Mercader	2008	Ecological Entomology	EcolEntomol_33_537	North America	insect	Data	non-specific	Lepidoptera	1	1										1	1	1	1
Merrill	2008	Journal of Animal Ecology	JAnimEcol_77_145	Europe	insect/plant	Data	non-specific	Lepidoptera	8	1		1	1		1	1					1
Meyer-Rochow	2008	Entomological Research	EntomolRes_38_28	Europe	community	Review	non-specific	Non-Specific	8	3									1
Mika	2008	Global Change Biology	GlobChangeBiol_14_1721	North America	insect	Modelling	non-specific	Diptera	3	1		1	1
Mikheyev	2008	Molecular Ecology	MolEcol_17_4480	North America	insect pred/sym/fung	Data	non-specific	Hymenoptera	8	2						1	1
Mitikka	2008	Biodiversity and Conservation	BiodiversConserv_17_623	Europe	insect	Modelling	non-specific	Lepidoptera	3	1			1
Morris	2008	Ecology	Ecology_89_19	non-specific	community	Desktop	non-specific	Non-Specific	8	1	1							1			1
Negron	2008	Journal of Forest Science	JForest_106_325	North America	insect/plant	Review	forestry	Coleoptera	8	3									1
New	2008	Journal of Insect Conservation	JInsectConserv_12_585	Australia/Oceania	insect	Review	non-specific	Lepidoptera	3	1									1
New	2008	Journal of Insect Conservation	JInsectConserv_12_197	non-specific	insect	Review	non-specific	Non-Specific	8	3									1
Nightingale	2008		9781424428083 (ISBN)	North America	insect	Modelling	non-specific	Hymenoptera	8	2			1		1
Nyman	2008	Holocene	Holocene_18_215	Europe	insect	Data	non-specific	Diptera	3	2			1					1
Oertli	2008	Hydrobiologia	Hydrobiologia_597_29	Europe	community	Data	non-specific	Multiple	8	2	1							1
Ohlemuller	2008	Biology Letters	BiolLett_4_568	Europe	community	Desktop	non-specific	Lepidoptera	8	1			1
Oliveira	2008	Acta Tropica	ActaTropica_105_55	South America	disease vector	Data	human	Diptera	3	2	1
Paradis	2008	Mitigation and Adaptation Strategies for Global Change	MitigAdaptStratGlobChange_13_541	North America	insect/plant	Data	non-specific	Hemiptera	1	2			1			1					1
Parkash	2008	Journal of Zoology	JZool_276_219	Asia	insect/plant	Data	non-specific	Diptera	8	2				1									1
Parkash	2008	Journal of Insect Physiology	JInsectPhysiol_54_1050	Asia	insect/plant	Data	non-specific	Diptera	8	2				1									1
Pena	2008	Biology Letters	BiolLett_4_274	non-specific	insect	Data	non-specific	Lepidoptera	8	1						1	1	1					1
Pernek	2008	Forest Ecology and Management	ForestEcolManag_255_1740	Europe	insect/plant	Desktop	forestry	Lepidoptera	3	2		1	1			1				1
Phillips	2008	Journal of Applied Ecology	JApplEcol_45_948	Australia/Oceania	insect	Data	non-specific	Coleoptera & Hymenoptera	8	2	1					1	1						1
Platonov	2008	Parasitology Research SS	ParasitolRes_103_45	Europe	disease vector	Data & Modelling	human	Diptera	1	1	1		1			1
Poutsma	2008	BioControl	BioControl_53_103	non-specific	insect pred/sym/fung	Modelling	agricultural	Coleoptera	13	1		1	1			1
Poyry	2008	Global Ecology and Biogeography	GlobalEcolBiogeogr_17_403	Europe	insect	Modelling	non-specific	Lepidoptera	3	1	1		1					1					1
Raffa	2008	Biological sciences / The Royal Society	BioScience_58_501	North America	insect/plant	Review	forestry	Coleoptera	7	2	1	1	1			1				1	1
Rajpurohit	2008	Insect Science	InsectScience_15_553	Asia	insect	Data	non-specific	Diptera	8	2										1			1
Randolph	2008	Journal of Economic Entomology	JEconEntomol_101_955	Europe	insect/plant	Data	agricultural	Hemiptera	1	2										1	1
Ready	2008		RevSciTech_27_399	non-specific	disease vector	Modelling	non-specific	Diptera	8	1			1			1
Reiter	2008	Malaria Journal	MalariaJ_7	non-specific	disease vector	Review	human	Diptera	8	1									1
Reuman	2008	Ecology Letters	EcolLett_11_820	North America	insect	Data	non-specific	Coleoptera	8	2		1			1					1
Richardson	2008	Canadian Entomologist	CanEntomol_140_495	non-specific	aquatic/ riparian	Review	non-specific	Multiple	7	2									1
Richter	2008	Freshwater Biology	FreshwaterBiol_53_1868	Europe	insect	Data & Modelling	non-specific	Odonata	1	1		1		1						1
Riedel	2008	Journal of Entomology	JEntomol_5_369	South America	insect	Data	non-specific	Multiple	3	2	1							1
Robson	2008	Botany	Botany_86_1266	North America	pollinator	Data	native	Multiple	1	2	1					1		1
Rolland	2008	Holocene	Holocene_18_229	North America	insect	Data	non-specific	Diptera	8	1	1							1
Salkeld	2008	Journal of Parasitology	JParasitol_94_616	North America	disease vector	Data	non-specific	Siphonaptera	3	2	1					1		1
Salomon	2008	Memorias do Instituto Oswaldo Cruz	MemInstOswaldoCruz_103_578	South America	disease vector	Data	non-specific	Diptera	13	2	1					1		1
Sands	2008	Journal of Insect Conservation	JInsectConserv_12_325	Australia/Oceania	insect	Review	non-specific	Lepidoptera	8	2								1
Schaeffer	2008	Infection Genetics and Evolution	InfectGenetEvol_8_422	non-specific	disease vector	Modelling	non-specific	Diptera	3	1		1								1	1
Schwartz	2008	Israel Journal of Ecology and Evolution	IsrJEcolEvol_54_105	Middle East	insect	Data	non-specific	Lepidoptera	13	1	1							1
Schweiger	2008	Ecology	Ecology_89_3472	Europe	insect/plant	Modelling	non-specific	Lepidoptera	13	1			1			1		1
Seidl	2008	Forest Ecology and Management	ForestEcolManag_256_209	Europe	insect/plant	Modelling	forestry	Coleoptera	13	1						1
Smatas	2008	Zemdirbyste	Zemdirbyste_95_235	Europe	insect/plant	Desktop	agricultural	Coleoptera	1	1	1					1
Smith	2008	Journal of Applied Mathematics and Decision Sciences	JApplMathDecSci_2008	Africa	disease vector	Modelling	human	Diptera	8	2						1
Solomon	2008	PLoS ONE	PLoSOne_3	South America	insect	Data & Modelling	non-specific	Hymenoptera	8	2			1				1
Ssymank	2008	Biodiversity	Biodiversity_9_86	non-specific	pollinator	Review	agricultural	Diptera	8	3						1
Stillwell	2008	Evolution	Evolution_62_2534	North America	insect	Data	non-specific	Coleoptera	1	2				1						1	1	1	1
Takken	2008	Preventive Veterinary Medicine	PrevVetMed_87_41	Europe	disease vector	Data	human	Diptera	8	2	1					1		1
Terblanche	2008	Journal of Insect Physiology	JInsectPhysiol_54_114	Africa	insect	Data	non-specific	Diptera	1	1				1							1
Thomaes	2008	Revue d'Ecologie La Terre et la Vie	RevEcologie_63_147	Europe	insect	Modelling	non-specific	Coleoptera	7	2			1
Tkacz	2008	Environmental Pollution	EnvironPollut_155_409	North America	insect/plant	Modelling	forestry	Coleoptera	14	2		1	1			1
Tobin	2008	Global Change Biology	GlobChangeBiol_14_951	North America	insect	Data & Modelling	non-specific	Lepidoptera	1	1		1								1
Tong	2008	Environmental Health Perspectives	EnvironHealthPersp_116_1591	Australia/Oceania	disease vector	Review	human	Diptera	3	2			1			1
Tran	2008	International Journal of Health Geographics	IntJHealthGeogr_7_9	Europe	disease vector	Modelling	human	Diptera	8	2			1			1
Trotter	2008	Ecological Entomology	EcolEntomol_33_1	North America	insect/plant	Data	non-specific	Multiple	2	2	1							1
Tulp	2008	Arctic	Arctic_61_48	Asia	community	Data	non-specific	Multiple	3	1	1					1		1				1	1
Ulrichs	2008	BioControl	BioControl_53_881	North America	insect	Desktop	non-specific	Multiple	3	2			1					1
Valosaari	2008	Annales Zoologici Fennici	AnnZoolFennici_45_1	Europe	insect/plant	Modelling	agricultural	Coleoptera	8	2		1	1			1
Vanhanen	2008	EPPO Bulletin	EPPOBulletin_38_239	non-specific	insect/plant	Modelling	forestry	Coleoptera	7	1		1	1
Vanin	2008	Forensic Science International	ForensicSciInt_177_37	Europe	insect	Data	human	Diptera	8	2		1				1		1
VanKlinken	2008	Journal of Applied Ecology	JApplEcol_45_1600	Australia/Oceania	insect/plant	Data	non-specific	Coleoptera	8	2		1				1
VanStrien	2008	Oecologia	Oecologia_156_227	Europe	insect	Desktop	non-specific	Lepidoptera	8	2	1	1
VanSwaay	2008	Biodiversity and Conservation	BiodiversConserv_17_3455	Europe	insect	Review	non-specific	Lepidoptera	8	2	1	1
Vaughan	2008	Freshwater Biology	FreshwaterBiol_53_2117	Europe	disease vector	Data	human	Diptera	8	2	1
Vezzani	2008	Memorias do Instituto Oswaldo Cruz	MemInstOswaldoCruz_103_66	South America	disease vector	Review	human	Diptera	8	3			1			1
Vickery	2008	Science Progress	SciProgress_91_193	Europe	insect	Review	non-specific	Lepidoptera	8	1									1
Wang	2008	Chinese Journal of Ecology	ChineseJEcol_27_408	Asia	community	Data	non-specific	Multiple	8	2	1							1
Wason	2008	Estuaries and Coasts	EstuariesCoasts_31_335	North America	insect	Data	non-specific	Orthoptera	8	2			1										1
Wermelinger	2008	Ecological Entomology	EcolEntomol_33_239	Europe	insect/plant	Data	forestry	Multiple	8	2	1	1				1		1
White	2008	Aquatic Biology	AquaticBiol_2_269	non-specific	insect	Review	non-specific	Multiple	8	3									1
Wilf	2008	New Phytologist	NewPhytologist_178_486	non-specific	insect	Review	non-specific	Multiple	8	3						1
Winterbourn	2008	Hydrobiologia	Hydrobiologia_603_211	Australia/Oceania	aquatic/ riparian	Data	non-specific	Ephemeroptera	8	1	1	1						1					1
Wolf	2008	Climatic Change	ClimaticChange_87_91	Europe	insect/plant	Modelling	forestry	Non-Specific	7	1						1
Woods	2008	Environmental Entomology	EnvironEntomol_37_696	North America	insect	Data	non-specific	Lepidoptera	3	1	1							1
Xiao	2008	Acta Ecologica Sinica	ActaEcologicaSinica_28_1521	Asia	insect/plant	Modelling	agricultural	Lepidoptera	8	2		1	1			1
Yanoviak	2008	American Naturalist	AmNat_171_536	North America	insect	Data	non-specific	Hymenoptera	8	2					1	1							1
Zakharov	2008	Molecular Ecology	MolecEcol_17_189	North America	insect	Data	non-specific	Lepidoptera	8	1			1				1
Zavala	2008	Proceedings of the National Academy of Sciences of the United States of America	PNAS_105_5129	North America	insect/plant	Data	non-specific	Coleoptera	5	1						1
Zocca	2008	Acta Oecologica	ActaOecologica_33_307	Europe	insect/plant	Modelling	non-specific	Hemiptera & Hymenoptera	8	2			1			1
Zorica	2008	Acta Veterinaria	ActaVeterinaria_58_603	Europe	disease vector	Data	human	Diptera	8	2	1		1					1					1
Zubair	2008	Malaria Journal	MalariaJ_7	Asia	disease vector	Review	non-specific	Diptera	8	2									1
Andreev	2009	Boreas	Boreas_38_72	Europe	insect	Data	native	Coleoptera	1	3								1
Aoki	2009	BMC Evolutionary Biology	BMCEvolBiol_9_109	Asia	insect/plant	Data	native	Coleoptera	1	2							1
Araujo	2009	VectorBorne and Zoonotic Diseases	VectBourZoonDis_9_227	South America	disease vector	Review	non-specific	Hemiptera	8	3									1
Ashton	2009	Ecological Entomology	EcolEnt_34_437	Europe	insect/plant	Data	native	Lepidoptera	1	1	1		1			1
Assefa	2009	Journal of Applied Ecology	JApplEcol_133_449	Africa	insect/plant	Data	native	Lepidoptera	8	3	1		1				1
Aurambout	2009	Ecological Modelling	EcolMod_220_2512	Australia/Oceania	insect/plant	Modelling	agricultural	Hemiptera	7	1			1			1
Axford	2009	Journal of Paleolimnology	Jpaleol_41_7	Europe	insect	Anecdotal	native	Diptera	1	3								1
Axford	2009	Quaternary Research	QuartRes_71_142	North America	insect	Anecdotal	native	Diptera	1	3								1
Babenko	2009	International Journal of Environmental Studies	IntJEnvStud_66_495	Europe	insect/plant	Review	agricultural	Coleoptera	1	3									1
Bahmdorff	2009	Functional Ecology	FunctEcol_23_340	Europe	insect	Data	native	Collembola	1	2				1							1
Balanya	2009	Heredity	Heredity_103_364	New World (South, Central and North America)	insect	Data	native	Diptera	1	1							1
Barik	2009	Acta Tropica	ActaTropica_109_87	Asia	insect	Review	human	Diptera	8	3					1		1
Barton	2009	Ecology	Ecology_90_2346	North America	insect pred/sym/fung	Data	native	Multiple	3	1	1
Barton	2009	Ecology Letters	EcolLett_12_1317	North America	insect pred/sym/fung	Data	native	Multiple	1	1	1											1
Bassler	2009	Waldokologie Online	WaldoOn_7_21	Europe	community	Data	native	Multiple	7	1								1
Batley	2009	Apidologie	Apidol_40_347	Australia/Oceania	insect	Anecdotal	native	Hymenoptera	8	3	1		1					1
Beebe	2009	PLoS ONE	PLoS1_3	Australia/Oceania	disease vector	Modelling	human	Diptera	1	1			1
Beugnet	2009	Veterinary Parasitology	VetParasit_163_298	Europe	disease vector	Review	human	Multiple	8	3	1		1			1
Bhargav	2009	Journal of Insect Conservation	JInsCons_13_459	Asia	insect	Data	native	Coleoptera	8	3								1
Bitusik	2009	Hydrobiologia	Hydrobiol_631_65	Europe	insect	Data	native	Multiple	1	3								1
Bonalda	2009	Global Ecology and Biogeography	GEB_18_202	Europe	insect	Data	native	Trichoptera	8	3							1	1
Boone	2009	Canadian Entomologist	CanEntomol_141_172	North America	tritrophic	Data	forestry	Hymenoptera	1	3								1
Both	2009	Journal of Animal Ecology	JAnimEcol_78_73	Europe	community	Data	native	Multiple	15	1		1
Bradshaw	2009	Trends in Ecology and Evolution	TREE_54_541	Europe	community	Review	native	Lepidoptera	8	3								1
Brenes_Argu	2009	Ecology	Ecology_90_1751	Central America	insect/plant	Data	native	non-specific	8	2						1
Breshears	2009	Frontiers in Ecology and the Environment	FrontEcolEnv_7_185	North America	insect/plant	Data	native	Coleoptera	2	1	1
Brown	2009	Apidologie	Apidol_40_410	Global	insect	Review	non-specific	Hymenoptera	8	3									1
Brown	2009	Biological Conservation	BiolCons_142_2613	Europe	community	Data	native	Multiple	8	3								1
Buntgen	2009	New Phytologist	NewPhyt_182_929	Europe	insect/plant	Data	native	Lepidoptera	8	2	1
Canepuccia	2009	Zoological Studies	ZoolStud_48_174	South America	community	Data	native	Multiple	2	2	1
Canto	2009	Global Change Biology	GCB_1501884	non-specific	tritrophic	Review	agricultural	Hemiptera	6	3			1	1		1
Carcamo	2009	Entomologia Experimentalis et Applicata	EntoExpAppl_133_223	North America	insect/plant	Data	agricultural	Coleoptera	1	1				1
Carroll	2009	Biological Conservation	BiolCons_142_2114	Europe	insect/plant	Modelling	non-specific	Lepidoptera	7	1			1
Catling	2009	Canadian FieldNaturalist	CanFieldNat_123_141	North America	community	Data	native	Multiple	8	3									1
Checa	2009	ANNALES DE LA SOCIETE ENTOMOLOGIQUE DE FRANCE	AnnSocEntoFr_45_470	South America	insect	Data	native	Lepidoptera	1	3	1							1
Chen	2009	Proceedings of the National Academy of Sciences of the United States of America	PNAS_106_1479	Asia	insect	Data	native	Lepidoptera	1	1								1
Cizek	2009	Entomologica Fennica	EntoFenn_20_200	Europe	insect	Anecdotal	native	Coleoptera	8	3			1
Conover	2009	Annals of the New York Academy of Sciences	AnnNYAcaSci_1168_100	non-specific	community	Anecdotal	non-specific	non-specific	8	3		1
Conte	2009	Journal of Applied Ecology	JApplEcol_46_1332	Europe	insect	Data	non-specific	Diptera	8	3			1
Courtin	2009	Parasite	Parasite, 16, 11-19.	Africa	disease vector	Data	human	Diptera	8	2			1
Dale	2009	Canadian Journal of Forest Research	CanJForRes_39_467	North America	insect/plant	Modelling	forestry	Hemiptera	7	1			1
Dantart	2009	European Journal of Entomology	EurJEnto_106_225	Europe	insect	Anecdotal	non-specific	Lepidoptera	8	3			1
Day	2009	Global Change Biology	GlobalChageBiol_15_1640	Oceania	insect/plant	Data	native	Collembola	3	1	1					1
deGroot	2009	European Journal of Entomology	EurJEnto_106_77	Europe	insect	Modelling	native	Lepidoptera	15	3			1
Dereure	2009	VectorBorne and Zoonotic Diseases	VectBourZoonDis_9_687	Europe	disease vector	Data	human	Diptera	3	1	1
DeVisser	2009	International Journal of Health Geographics	IntJHealthGeog_8	Africa	disease vector	Modelling	human	Diptera	8	3			1
Dhillon	2009	BioControl	BioCont_54_743	Asia	tritrophic	Data	agricultural	Hymenoptera	1	1										1	1
DiLuca	2009	VectorBorne and Zoonotic Diseases	VectBournZoonDis_9_703	Europe	disease vector	Data	human	Diptera	8	3	1
Dukes	2009	Canadian Journal of Forest Research	CanJForRes_39_231	North America	community	Review	forestry	Multiple	7	3						1
Duncan	2009	Proceedings of the Royal Society B: Biological Sciences	ProcRSocB_276_1449	Australia/Oceania	insect	Modelling	agricultural	Coleoptera	7	1			1
Dunn	2009	Leonardo	Leonardo_42_239	North America	insect/plant	Review	forestry	Coleoptera	3	3						1
Dunn	2009	Ecology Letters	EcolLett_12_324	Global	insect	Desktop	non-specific	Hymenoptera	3	1								1
Durance	2009	Freshwater Biology	FreshBiol_54_388	Europe	community	Data	native	Multiple	1	1								1
Emerson	2009	Trends in Genetics	TrendsGen_25_217	Global	insect	Review	non-specific	Multiple	8	3							1
Estay	2009	Journal of Applied Entomology	JApplEnto_133_491	South America	insect/plant	Modelling	agricultural	Coleoptera	3	1	1
Feehan	2009	Agronomy for Sustainable Development	AgSusDev_29_409	Europe	community	Review	animal	Multiple	7	1	1	1	1			1		1
Finn	2009	Conservation Biology	ConSBiol_23_1185	North America	insect	Data	native	Hemiptera	8	3							1
Fleishman	2009	Conservation Biology	ConSBiol_23_1109	Global	insect	Review	non-specific	Lepidoptera	8	3									1
Forrest	2009	Proceedings of the Royal Society B: Biological Sciences	ProcRSocB_276_935	North America	pollinator	Data	native	Hymenoptera	15	1						1				1
Gomi	2009	Applied Entomology and Zoology	ApplEnZool_44_357	Asia	insect	Data	non-specific	Lepidoptera	1	1		1
Gordienko	2009	Russian Journal of Ecology	RussJEcol_40_86	Europe	insect/plant	Data	native	Multiple	1	1		1
Gould	2009		TropMedHyg_103_109	Global	disease vector	Review	human	Diptera	3	1									1
Gregory	2009	Journal of Experimental Biology	JExpBot_60_2827	Global	tritrophic	Review	agricultural	Multiple	7	1						1
Guo	2009	Global Change Biology	GCB_15_2539	Asia	insect	Data	native	Orthoptera	3	1		1								1
Gutierrez	2009	Climatic Change	ClimChan_95_195	North America/Europe	insect	Modelling	non-specific	Diptera	1	1	1	1				1
Haahtela	2009	Allergy: European Journal of Allergy and Clinical Immunology	Allergy_64_1799	Europe	insect	Anecdotal	human	Lepidoptera	8	3	1					1
Habel	2009	Conservation Genetics	ConsGenet_10_1659	North America	insect	Data	native	Lepidoptera	8	3							1
Hallett	2009	Entomologia Experimentalis et Applicata	EntExpAppl_130_81	North America	insect	Modelling	agricultural	Diptera	8	2		1
Hars	2009	Remote Sensing of Environment	RemSensEnv_113_835	Europe	insect/plant	Modelling	forestry	Coleoptera	8	2						1
Hassall	2009	Aquatic Insects	AqIns_31_187	Europe	aquatic/ riparian	Data	native	Odonata	1	1			1										1
Haugaasen	2009	Biotropica	Biotrop_41_275	South America	insect/plant	Anecdotal	forestry	Lepidoptera	8	3	1
Haughton	2009	Journal of Applied Ecology	JApplEcol_46_315	Europe	insect/plant	Modelling	animal	Lepidoptera	8	3	1							1
Hegland	2009	Ecology Letters	EcolLett_12_184	non-specific	pollinator	Review	non-specific	non-specific	1	1						1
Hering	2009	Aquatic Sciences	AqSci_71_3	Europe	aquatic/ riparian	Desktop	native	Trichoptera	7	1								1
Himanen	2009	Plant Signaling and Behavior	PlantSigbehav_4_249	non-specific	tritrophic	Review	non-specific	Hymenoptera & Lepidoptera	10	1						1
Hitchings	2009	Aquatic Insects	AqIns_31_595	Australia/Oceania	aquatic/ riparian	Data	native	Ephemeroptera	1	3									1
Hochkirch	2009	Biological Journal of the Linnean Society	BiolJLinnSoc_97_118	Europe	insect	Data	non-specific	Orthoptera	1	1			1				1
Holzhauer	2009	Journal of Insect Conservation	JInsCons_13_543	Europe	insect/plant	Data	non-specific	Orthoptera	8	2							1
Ilmonen	2009	Journal of Biogeography	Jbiog_36_822	Europe	aquatic/ riparian	Data	native	Multiple	1	2								1
Jaramillo	2009	PLoS ONE	Plos1_4	South America/ Africa	insect/plant	Data	agricultural	Coleoptera	1	1	1	1								1	1
Jepsen	2009	Remote Sensing of Environment	RemSensEnv_113_1939	Europe	insect/plant	Modelling	forestry	Lepidoptera	1	1			1
Jonsson	2009	Global Change Biology	GCB_15_486	Europe	insect/plant	Modelling	forestry	Coleoptera	1	1	1									1
Kadiec	2009	Community Ecology	CommEcol_10_152	Europe	insect	Data	non-specific	Lepidoptera	8	3								1
Kannan	2009	Tropical Ecology	TropEcol_50_31	non-specific	community	Review	non-specific	Multiple	1	1								1
Karg	2009	Polish Journal of Ecology	PolJEcol_57_697	Europe	community	Data	agricultural	Multiple	8	2								1
Kearney	2009	Proceedings of the National Academy of Sciences of the United States of America	PNAS_106_3835	Australia/Oceania	insect	Modelling	non-specific	non-specific	1	1					1
Kellermann	2009	Science	Science_325_1244	Australia/Oceania	insect	Data	non-specific	Diptera	7	1							1
Kelly-Hope	2009	Malaria Journal	MalJ_8	Africa	insect	Data	human	Diptera	8	2			1
Kharouba	2009	Ecology	Ecology_90_2213	North America	insect	Modelling	non-specific	Lepidoptera	8	1			1
Kleynhans	2009	Biology Letters	BiolLett_5_93	Africa	insect	Review	non-specific	Diptera	2	1				1
Kocmankova	2009	plant protection science	PlantProtSci_45_S48	non-specific	tritrophic	Review	agricultural	non-specific	1	1	1	1								1
Konkin	2009	Unasylva	Unasylva_60_17	North America	insect/plant	Review	forestry	Coleoptera	7	1	1
Kress	2009	Oecologia	Oecologia_160_353	Europe	insect/plant	Data	forestry	Lepidoptera	8	2	1
Kudela	2009	plant protection science	PlantProtSci_45_S27	Europe	tritrophic	Review	agricultural	non-specific	7	1						1
Kumar	2009	Journal of Animal Ecology	JANimEcol_78_91	Central America	insect	Data	native	Hymenoptera	8	2					1
Kumarasinghe	2009	Sugar Tech	SugarTech_11_267	Asia	insect/plant	Data	agricultural	Hemiptera	1	2		1
Lastuvka	2009	plant protection science	PlantProtSci_45_S53	Europe	insect/plant	Review	agricultural	non-specific	7	1	1							1
Leotard	2009	PLoS ONE	PloS1_4	Africa	tritrophic	Data	native	Hymenoptera	8	2						1
lethmayer	2009	International Journal of Fruit Science	IntJFruitSci_9_385	Europe	insect/plant	Data	agricultural	Lepidoptera	8	2	1	1
Li	2009	Journal of Beijing Forestry University	JBeijimgForUni_31_64	North America	insect/plant	Modelling	forestry	Coleoptera	3	1						1
Linard	2009	EcoHealth	EcoHealth, 6, 135-147.	Europe	disease vector	Modelling	non-specific	Diptera	8	3			1
Lopez_Rod	2009	Aquatic Sciences	AquSci_71_179	Europe	insect	Data	native	Ephemeroptera	8	3										1	1
Lundquist	2009	USDA Forest Service General Technical Report PNW	USDA_ForService_General Technical Report PNW-GTR, 39-49.	North America	insect/plant	Review	forestry	Coleoptera	8	1	1								1
Major	2009	Canadian Journal of Forest Research	CanJForRes_39_12	North America	insect/plant	Data	forestry	Coleoptera	8	2
Marmion	2009	Ecological Modelling	EcolMod_220_3512	Europe	insect	Modelling	non-specific	Lepidoptera	7	1			1
Mazia	2009	Austral Ecology	AustEcol_34_359	South America	insect pred/sym/fung	Data	native	non-specific	2	2						1
Mazor	2009	Environmental Management	EnvMan_43_1269	North America	community	Data	native	Multiple	7	1								1
McAlpine	2009		ISSN 1177–9241 (web PDF)	Australia/Oceania	community	Review	non-specific	non-specific	8	3									1
McCloskey	2009	Northwest Science	NorthwSci_83_225	North America	insect/plant	Data	forestry	Lepidoptera	7	1	1
McMenemy	2009	Agricultural and Forest Entomology	AgForEnt_11_61	Variety	tritrophic	Review	agricultural	Hemiptera	8	3									1
McNulty	2009	Forest Landowner	ForLand_68_34	non-specific	insect/plant	Review	forestry	non-specific	7	1	1
Medeiros	2009	Zoological Journal of the Linnean Society	ZoolJLinnSoc_156_114	North America	insect	Data	native	Lepidoptera	8	2							1
Menendez	2009	Basic and Applied Ecology	basApplEcol_10_255	non-specific	insect/plant	Review	non-specific	Hemiptera	14	2					1
Michel	2009	African Journal of Ecology	AfJEcol_47_670	Africa	insect	Data	native	Neuroptera	7	2		1
Mody	2009	Ecological Entomology	EcolEnt_34_133	Europe	insect/plant	Data	agricultural	Hemiptera & Lepidoptera	2	2	1									1
Mollenbeck	2009	Journal of Insect Conservation	JInsCons_13_77	Europe	insect/plant	Data	native	Lepidoptera	9	2						1
Morecroft	2009	Biological Conservation	BiolCons_142_2814	Europe	community	Data	animal	Multiple	7	2	1							1
Nabi	2009	Libyan Journal of Medicine	LibJMed_4_9	non-specific	disease vector	Review	human	Diptera	1	3			1
Nagiller	2009	Journal of Plankton Research	JPlankRes_31_503	Europe	insect	Data	native	Diptera	11	1				1
Oliver	2009	Ecology Letters	EcolLett_12-1091	Europe	insect	Data	non-specific	Lepidoptera	7	1			1
Paaijmans	2009	Proceedings of the National Academy of Sciences of the United States of America	PNAS_106_13844	Africa	disease vector	Data & Modelling	human	Diptera	1	1						1
Paulson	2009	Journal of Evolutionary Biology	JEvolBiol_22_1193	non-specific	insect/plant	Modelling	agricultural	Hemiptera	8	2			1			1					1
Pelini	2009	Proceedings of the National Academy of Sciences of the United States of America	PNAS_106_11160	North America	insect/plant	Data	native	Lepidoptera	1	1		1	1	1							1
Peterson	2009	BMC Infectious Diseases	BMCIfDis_9	Africa	disease vector	Modelling	human	Diptera	7	1			1
Piessens	2009	Oecologia	Oecologia_159_117	Europe	insect/plant	Data	native	Lepidoptera	3	1			1
Pitt	2009	Ecological Applications	EcolAppl_19_1176	Australia/Oceania	insect	Modelling	non-specific	Hymenoptera	8	2			1
Pizarro_Araya	2009	Ciencia e Investigacion Agraria	CienInvAgr_36_215	South America	community	Data	animal	Multiple	8	1								1
Ponti	2009	Global Change Biology	GCB_15_2874	Europe	insect/plant	Modelling	agricultural	Diptera	7	1	1	1								1
Poyry	2009	Global Change Biology	GCB_15_732	Europe	insect	Desktop	non-specific	Lepidoptera	1	1			1
Pradal	2009	BMC Ecology	BMC_Ecol_9	Europe	pollinator	Modelling	non-specific	non-specific	8	3						1
Primack	2009	Biological Conservation	BiolCons_142_2569	Asia	community	Data	non-specific	Multiple	1	1		1
Punti	2009	Journal of the North American Benthological Society	JNorthAmBenthSoc_28_247	Europe	insect	Data	native	Diptera	8	2								1
Regniere	2009	Biological Invasions	BiolInv_11-135	North America	insect/plant	Modelling	forestry	Lepidoptera	8	1			1
Regniere	2009	Unasylva	Unasylva_60_37	North America	insect/plant	Review	forestry	Multiple	1	1				1
Rezza	2009	european journal of public health	EurJPubHealth_19_236	Europe	disease vector	Anecdotal	human	Diptera	8	3			1
Robertson	2009	Journal of Biogeography	Jbiogeog_36_1446	North America	insect/plant	Data	forestry	Coleoptera	7	1			1
Rodenhouse	2009	Journal of Forest Research	JForRes_39_249	North America	insect/plant	Review	forestry	Multiple	7	1	1	1				1		1		1	1
Roslin	2009	Oecologia	Oecologia_2_232	Europe	insect	Data	non-specific	Coleoptera	1	2	1				1
Rouamba	2009	Parasite	Parasite_16_11	Africa	insect	Review	human	Diptera	8	3									1
Russell	2009	Medical Journal of Australia	MedJAust_190_265	Australia/Oceania	disease vector	Review	human	Diptera	8	1			1
Sanchez	2009		RecMVZCord_14_1876	Variety	disease vector	Desktop	human	Diptera	3	1									1
Saugeon	2009		RevMedTrop_69_203	Africa	disease vector	Review	human	Diptera	8	3			1
Sbabdji	2009	Revue d'Ecologie La Terre et la Vie	RevEcol_64_323	Africa	insect/plant	Data	forestry	Lepidoptera	8	2									1
Scalercio	2009	European Journal of Entomology	EurJEnto_106_231	Europe	insect	Data	native	Lepidoptera	8	1			1
Schief	2009	Hydrobiologia	Hydrob_624_20	Europe	aquatic/ riparian	Data	native	Multiple	16	1	1					1		1
Schultz	2009	Myrmecological News	Myrm_News_12_183	Europe	insect	Anecdotal	non-specific	Hymenoptera	8	2			1
Schultz	2009	Journal of the Kansas Entomological Society	JKanEntSoc_82_91	North America	insect	Data	native	Odonata	8	2	1							1
Sebesta	2009	Medical and Veterinary Entomology	MedVetEnt_23_284	Europe	insect	Data	non-specific	Diptera	8	2			1
Seidl	2009	Regional Environmental Change	RegEnvCh_9_101	Europe	insect	Modelling	forestry	Coleoptera	7	1						1
Settle	2009	Science	Science_32_41	Europe	insect pred/sym/fung	Review	non-specific	Lepidoptera	8	3									1
Stevens	2009	Annals of the Entomological Society of America	AnnEntSocAme_102_261	North America	insect pred/sym/fung	Data	native	Odonata	8	2									1
Steventon	2009	Forest Ecology and Management	ForEcolMan_257_1976	North America	insect	Modelling	forestry	Coleoptera	7	2						1
Straw	2009	Forest Ecology and Management	ForEcolMan_258_1	Europe	insect pred/sym/fung	Data	forestry	Hemiptera	1	1	1
Szilagyi	2009	International Pest Control	IntPestCont_51_19	Europe	insect	Desktop	non-specific	Hymenoptera	8	3									1
Thomson	2009	Forestry Chronicle	ForChron_8_10	North America	insect	Desktop	forestry	Coleoptera	1	1											1
Titeux	2009	Journal of Biogeography	Jbiogeog_36_149	Europe	insect	Modelling	non-specific	Lepidoptera & Orthoptera	7	1			1
Tougou	2009	Entomologia Experimentalis et Applicata	EntoExpAppl_130_249	Asia	insect	Data	non-specific	Hemiptera	1	1			1
Trivino	2009	Entomologia Generalis	EntGen_32_181	Europe	insect	Anecdotal	native	Lepidoptera	8	3			1
Tylianarkis	2009	Science	Science_323_1300	non-specific	insect pred/sym/fung	Review	non-specific	non-specific	8	3						1
Villalpando	2009	Global Change Biology	GCB_1_930	North America	community	Data	native	non-specific	7	1	1							1
Voje	2009	Molecular Ecology	MolEcol_18_93	Africa	insect	Data	native	Orthoptera	8	2			1
Waring	2009	Environmental Management	EnvMan_44_824	North America	insect/plant	Modelling	forestry	Coleoptera	1	1		1				1
Willis	2009	Ecography	Ecography_32_5	Europe	insect	Modelling	non-specific	Lepidoptera	8	2			1
Wilson	2009	Proceedings of the Royal Society B: Biological Sciences	ProcRoySocB_276_1661	Europe	insect	Modelling	native	Lepidoptera	8	1			1
Wissmann	2009	Entomologia Generalis	EntGen_31_317	Europe	insect	Data	native	Orthoptera	1	1	1		1
Yao	2009	Chinese Journal of Ecology	CHinJEcol_28_136	Asia	insect	Data	native	Orthoptera	1	1			1
Yuan	2009	Trends in Ecology and Evolution	TREE_24_323	non-specific	community	Review	non-specific	non-specific	7	1						1
Yurk	2009	Bulletin of Mathematical Biology	BullMathBiol_71_92	non-specific	insect	Modelling	non-specific	non-specific	1	1		1
Zavala	2009	Oecologia	Oecologia_161_3	North America	insect/plant	Data	agricultural	Coleoptera	5	1						1
Agosta	2010	Zoologia	Zoologia_27_151	non-specific	insect	Review	non-specific	non-specific	8	1									1
Altermatt	2010	Proceedings of the Royal Society B: Biological Sciences	ProcRoySocB_277_1685	Europe	insect/plant	Desktop	non-specific	Lepidoptera	1	1										1
Altermatt	2010	Ecology Letters	EcolLett_13_147	Europe	insect/plant	Desktop	non-specific	Lepidoptera	1	1			1
Ammunet	2010	Ecological Entomology	EcolEnt_35_45	Europe	insect/plant	Data	native	Lepidoptera	1	1		1				1
Avila-Jimenez	2010		PolarResearch_29_127	Europe	insect	Review	native	Multiple	1	1				1
Ayar	2010	Ekoloji	Ekoloji_19_38	Europe	insect	Data	native	Diptera	1	1											1
Bahrndorff	2010	Climate Research	ClimateResearch_43_41	Europe	insect	Data	non-specific	Collembola	1	1				1			1				1
Bairstow	2010	Oecologia	Oecologia_163_437	Australia/Oceania	insect/plant	Data	native	Multiple	8	2								1
Bale	2010	Journal of Experimental Biology	JEB_213_980	non-specific	insect	Review	non-specific	Multiple	7	1				1							1
Barton	2010	Ecology	Ecology_91_2811	North America	insect pred/sym/fung	Data	native	Orthoptera	1	1						1								1
Bascompte	2010	Science	Science_329_765	non-specific	insect	Anecdotal	non-specific	non-specific	8	3						1
Bassler	2010	Ecological Indicators	EcolInd_10_341	Europe	tritrophic	Data & Modelling	native	Coleoptera	1	1			1
Benckiser	2010	Agronomy for Sustainable Development	AgSusDev_30_191	non-specific	tritrophic	Review	native	Hymenoptera	8	3						1
Bentz	2010	Biological sciences / The Royal Society	BioSci_60_602	North America	insect/plant	Review	forestry	Coleoptera	1	1						1
Bhavani	2010	Pestology	Pestology_34_36	Asia	insect/plant	Data	agricultural	Lepidoptera	3	1						1
Bonal	2010	Ecological Entomology	EcolEnt_35_270	Europe	insect/plant	Data	native	Coleoptera	3	2		1
Bonebroke	2010	Biological Conservation	BiolCOns_143_1831	non-specific	insect	Review	non-specific	Lepidoptera	8	3									1
Bosch	2010	Journal of Insect Physiology	JInsPhys_56_1949	North America	insect	Data	native	Hymenoptera	1	1				1						1
Braby	2010	Journal of Insect Conservation	JINsCons_14_535	Australia/Oceania	insect	Data	native	Lepidoptera	19	1			1
Buckley	2010	BMC Evolutionary Biology	BMC_Evol_Biol_10_382	Asia	insect	Review	native	Lepidoptera	8	3			1
Buckley	2010	Ecology Letters	EcolLett_13_1041	North America	insect	Modelling	non-specific	Lepidoptera	7	1			1
Cabeza	2010	Ecography	Ecography_33_54	Europe	insect	Modelling	non-specific	Lepidoptera	8	2			1
Cardoso	2010	Journal of Insect Science	JInsSci_10_69	North America	insect	Desktop	non-specific	Lepidoptera	3	1			1
Chen	2010	Acta Ecologica Sinica	Shengtai Xuebao/ Acta Ecologica Sinica, 30, 2159	non-specific	insect	Review	non-specific	non-specific	7	1	1	1	1			1	1
Ciamporova	2010	Hydrobiologia	Hydrobiologia_648_19	Europe	aquatic/ riparian	Data	native	non-specific	1	2								1
Colgan	2010	Forestry Chronicle	ForChron_86_768	North America	insect/plant	Review	forestry	Coleoptera & Lepidoptera	8	1			1
Courtin	2010	International Journal of Environmental Research and Public Health	IntJEnvResPubHealth_7_1708	Africa	disease vector	Review	human	Diptera	2	1			1
Cudmore	2010	Journal of Applied Ecology	JApplEcol_47_1036	North America	insect/plant	Data	forestry	Coleoptera	8	1			1
De Figueroa	2010	Biodiversity and Conservation	BiodCons_19_1269	Europe	aquatic/ riparian	Desktop	native	Plecoptera	7	1			1					1
Degallier	2010	Climatic Change	ClimChange_98_581	non-specific	disease vector	Modelling	native	Diptera	8	1			1
Dejean	2010	Comptes Rendus Biologies	Comptes Rendus - Biologies, 333, 35-40.	South America	insect	Data	native	Hymenoptera	2	2					1						1
deJong	2010	Climate Research	ClimRes_43_91	Africa	insect	Data	native	Lepidoptera	1	1				1						1			1
Dennis	2010	Journal of Biogeography	Jbiogeog_37_2291	Europe	insect	Data	native	Lepidoptera	3	1								1
Diniz Filho	2010	Revista Brasileira de Entomologia	RevBrasdeEnto_54_339	South America	insect	Modelling	non-specific	Lepidoptera	7	1			1
Diniz Filho	2010	Insect Conservation and Diversity	InConsDiv_3_213	South America	insect	Modelling	non-specific	Orthoptera	7	1			1
Feder	2010	Annual Review of Physiology	AnnRevPhys_72_167	non-specific	insect	Review	non-specific	non-specific	8	1							1						1
Ferenczy	2010	Applied Ecology and Environmental Research	ApplEcolEnvRes_8_367	Europe	insect/plant	Desktop	non-specific	Lepidoptera	5	1		1
Fielding	2010	Environmental Entomology	EnvEnto_39_1643	North America	insect	Data	non-specific	Orthoptera	1	1										1
Flenner	2010	Freshwater Biology	FreshBiol_55_397	Europe	aquatic/ riparian	Data & Modelling	native	Odonata	1	1										1
Forister	2010	Proceedings of the National Academy of Sciences of the United States of America	PNAS_107_2088	North America	insect	Data	native	Lepidoptera	1	3								1
Fox	2010	Entomologist's Gazette	EntoGaz_61_94	Europe	insect	Data	native	Lepidoptera	8	1			1
Galvez	2010	Veterinary Parasitology	VetParas_169_327	Europe	disease vector	Data	animal	Diptera	8	2									1
Galvez	2010	Acta Tropica	ActaTrop_115_95	Europe	disease vector	Data	animal	Diptera	8	2									1
Gardner	2010	Journal of Orthoptera Research	JOrthSoc_19_315	Europe	insect	Data	native	Orthoptera	2	1	1
Gonzalez	2010	PLoS Genetics	PLoS_Genetics_6	Variety	insect	Desktop	native	DIptera	8	2							1
Gonzalez	2010	PLoS Neglected Tropical Diseases	Plos_NTD_4	North America	disease vector	Modelling	animal	Diptera	7	1			1
Green	2010	Journal of Medical Entomology	JMountSci_7_167	Australia/Oceania	insect	Data	native	Lepidoptera	1	1		1
Green	2010	Australian Entomologist	AustEnto_37_93	Australia/Oceania	insect	Data	native	Lepidoptera	3	1										1	1
Greig	2010	Ecology	Ecology_9_836	North America	aquatic/ riparian	Data	native	Trichoptera	8	2													1
Grunewald	2010	GAIA	GAIA_19_61	Variety	insect	Review	non-specific	Hymenoptera	8	3									1
Habel	2010	Acta Zoologica Academiae Scientiarum Hungaricae	ActaZoolAcadScienHung_56_383	Europe	insect	Desktop	native	Lepidoptera	1	1			1				1
Habel	2010	Biological Journal of the Linnean Society	BIOlJLinnSoc_101_155	Europe	insect	Data & Modelling	native	Lepidoptera	7	1			1				1
Hardy	2010	Journal of Insect Conservation	JInsCons_14_297	Europe	insect/plant	Data	native	Lepidoptera	1	1	1									1
Heikkinen	2010	Biodiversity and Conservation	BiodivCons_19_695	Europe	insect	Modelling	non-specific	Lepidoptera	7	1			1
Hillstrom	2010	Agricultural and Forest Entomology	AgForEnt_12_285	North America	insect	Data	forestry	Coleoptera	10	1										1	1			1
Hoekman	2010	Ecology	Ecology_91_2819	North America	community	Data	native	Diptera	1	2						1
Hoffmann	2010	Australian Journal of Entomology	AJEnto_49_93	non-specific	insect	Review	non-specific	non-specific	8	2							1
Illan	2010	Journal of Biogeography	Jbiogeog_37_1706	Europe	insect	Data & Modelling	native	Lepidoptera	7	1			1
Illan	2010	Global Ecology and Biogeography	GEB_19_159	Europe	insect	Data & Modelling	native	Lepidoptera	7	1			1
Irwin	2010	Biological Conservation	BiolCOns_143_2351	Africa	insect	Review	native	non-specific	8	3									1
Janion	2010	Evolutionary Ecology	EvolEcol_2010_24_1365	SubAntarctic	insect	Data	native	Collembola	1	1				1						1
Jelaska	2010		Sumarski_list_134_475	Europe	insect	Data	native	Hymenoptera	8	2									1
Johnson	2010	Oecologia	Oecologia_162_209	Europe	insect/plant	Data	agricultural	Coleoptera	5	1						1
Johnson	2010	Agricultural and Forest Entomology	AgForEnt_12_277	Europe	insect/plant	Data	agricultural	Coleoptera	1	2						1
Johnson	2010	Applied Soil Ecology	ApplSoilEcol_44_75	Europe	insect	Data	agricultural	Coleoptera	2	2										1	1
Johnson	2010	Proceedings of the National Academy of Sciences of the United States of America	PNAS_107_20576	Europe	insect/plant	Modelling	native	Lepidoptera	7	1	1
Joo	2010	Atmospheric Environment	AtmosEnv_44_227	Europe	insect/plant	Data	native	Hemiptera	8	2									1
Joubert	2010	Climate Research	ClimRes_43_57	Europe	insect	Data	native	Diptera	1	1													1
Kadoya	2010	Biological Conservation	BiolCOns_143_1228	Asia	insect/plant	Modelling	non-specific	Hymenoptera	8	2									1
Kearney	2010	Biology Letters	BiolLett_6_674	Australia/Oceania	insect	Data & Modelling	native	Lepidoptera	1	1		1
Kharouba	2010	Biological Conservation	BiolCons_142_1094	North America	insect	Modelling	non-specific	Lepidoptera	7	1			1
Kjaersgaard	2010	Climate Research	ClimRes_43_127	Europe	insect	Data	non-specific	Diptera	1	1							1						1
Kjaersgaard	2010	Climate Research	ClimRes_43_40	Europe	insect	Data	non-specific	Diptera	1	1							1						1
Klapwijk	2010	Global Change Biology	GCB_16_102	Europe	tritrophic	Data	native	Hymenoptera & Lepidoptera	1	1		1				1
Klingenberg	2010	Journal of Applied Ecology	JApplEcol_47_566	North America	insect/plant	Data	forestry	Coleoptera	1	2						1
Knowles	2010	Molecular Ecology	MolEcol_19_3727	North America	insect	Modelling	non-specific	Orthoptera	7	1			1				1
Kocmankova	2010	Climate Research	ClimRes_44_95	Europe	insect/plant	Modelling	agricultural	Coleoptera & Lepidoptera	7	1			1
Krab	2010	Functional Ecology	FunctEcol_24_1362	Europe	insect	Data	native	Collembola	3	1	1				1
Kwon	2010	Environmental Entomology	EnvEnto_39_337	Asia	insect	Data	native	Lepidoptera	1	1			1
Lachenicht	2010	Journal of Insect Physiology	JInsPhys_56_822	Africa	insect	Data	non-specific	Orthoptera	1	1				1	1
Ladányi	2010	Applied Ecology and Environmental Research	ApplEcolEnvRes_8_143	non-specific	insect	Review	non-specific	non-specific	8	1	1	1	1	1	1
Le Ralec	2010	Comptes Rendus Biologies	CRBiologies_333_554	non-specific	tritrophic	Review	non-specific	Hemiptera	1	2						1
Leberfinger	2010	Hydrobiologia	Hydrobiologia_652_247	Europe	aquatic/ riparian	Data	native	Trichoptera	2	1						1
Legendre	2010	Ecology	Ecology_91_262	non-specific	aquatic/ riparian	Modelling	native	Trichoptera	8	2								1
Lencioni	2010	Journal of Thermal Biology	JThermBiol_35_354	Europe	insect	Data	native	Coleoptera	8	2									1
Lepais	2010	Molecular Ecology	MolEcol_19_819	Europe	insect	Data	native	Hymenoptera	8	2									1
Levick	2010	Nature Communications	Nature_Comm_1	Africa	insect	Data	native	Isoptera	8	2									1
Li	2010		TransChinSocAgEng_26_263	Asia	insect/plant	Review	agricultural	Multiple	7	1						1
Logan	2010	Ecological Applications	Ecological Applications, 20, 895-902	North America	insect/plant	Modelling	native	Coleoptera	1	1						1
Maes	2010	Journal of Insect Conservation	JInsCons_14_485	Europe	insect	Modelling	native	Multiple	7	1			1
Martins	2010	Journal of Insect Conservation	JInsCons_14_207	South America	insect	Desktop	native	Hymenoptera	8	2									1
Martín-Vertedor	2010	Agricultural and Forest Entomology	AgForEnto_12_169	Europe	insect	Data	agricultural	Lepidoptera	1	1		1												1
McCluney	2010	PLoS ONE	PLoS1_5	North America	insect	Data	non-specific	Orthoptera	8	2														1
Memmott	2010	Philosophical Transactions of the Royal Society B: Biological Sciences	PhilTransRoySocB_365_2071	Europe	insect	Data	agricultural	Hymenoptera	15	1		1				1
Mika	2010	Agricultural and Forest Entomology	AgForEnt_12_213	North America	insect/plant	Modelling	agricultural	Diptera	7	1			1
Moise	2010	Oikos	Oikos_119_791	non-specific	insect	Review	non-specific	non-specific	7	1	1
Mondor	2010	Agricultural and Forest Entomology	AgForEnto_12_293	North America	insect/plant	Data	agricultural	Hemiptera	10	1										1	1	1		1
Moore	2010	PLoS ONE	PLoS1_5	Africa	disease vector	Modelling	human	Diptera	3	1			1
Moretti	2010	Ecography	Ecography_33_760	Europe	insect	Data	native	Coleoptera	9	1								1					1
Morin	2010	International Journal of Biometeorology	IntJBiomet_54_517	North America	disease vector	Modelling	human	Diptera	7	1			1
Morrison	2010	Journal of Biogeography	Jbiogeog_37_2146	Central America	insect	Data	native	Hymenoptera	2	1								1
Musolin	2010	Global Change Biology	GCB_16_73	Asia	insect	Data	agricultural	Hemiptera	1	1										1	1	1		1
Nardoni Laws	2010	Environmental Entomology	EnvEnto_39_312	North America	insect/plant	Data	native	Orthoptera	1	1										1	1	1
Netherer	2010	Forest Ecology and Management	ForEcolMan_259_831	Europe	insect/plant	Review	forestry	Multiple	7	1			1
Nufio	2010	PLoS ONE	Plos1_5	North America	insect	Data	native	Orthoptera	1	1		1								1
Ogris	2010	Ecological Modelling	EcolMod_221_290	Europe	insect/plant	Modelling	forestry	Coleoptera	7	1						1
O'neil	2010	BMC Genomics	GMC_Genomics_11	North America	insect	Data	non-specific	Lepidoptera	8	2							1
O'neill	2010	Environmental Entomology	EnvEnt_39_1291	North America	insect/plant	Data	agricultural	Multiple	5	1						1
O'neill	2010	Journal of Chemical Ecology	JChemEcol_36_35	North America	insect/plant	Data	agricultural	Multiple	5	1						1
Oonincx	2010	PLoS ONE	PLos1_6	Europe	insect	Data	agricultural	Multiple	8	2				1						1
Otaki	2010	BMC Evolutionary Biology	BMC_EvBiol_10	Asia	insect	Data	native	Lepidoptera	8	2		1
Outomuro	2010	Journal of Insect Science	JInsSci_10_61	Europe	insect	Desktop	native	Odonata	1	1			1
Paaijmans	2010	Proceedings of the National Academy of Sciences of the United States of America	PNAS_107_15135	Africa	disease vector	Data & Modelling	human	Diptera	1	1			1							1
Paaijmans	2010	Malaria Journal	MalJ_9	Africa	disease vector	Data & Modelling	human	Diptera	1	1			1
Palmer	2010	Environmental Entomology	EnvEnto_39_1775	Australia/Oceania	community	Data	native	Multiple	3	1								1
Parham	2010	Environmental Health Perspectives	EnvHealthPersp_118_620	Africa	disease vector	Modelling	human	Diptera	3	1	1
Parkash	2010	Journal of Zoology	JZool_280_49	Asia	insect	Data	native	Diptera	8	2									1
Paxton	2010	Journal of Apicultural Research	JApiculturalRes_49_80	North America	insect	Review	agricultural	Hymenoptera	8	2						1
Pelini	2010	Global Change Biology	GCB_16_2923	North America	insect/plant	Data	native	Lepidoptera	8	1		1								1	1			1
Phillips	2010	Philosophical Transactions of the Royal Society B: Biological Sciences	PhilTransRoySocB_365_517	Australia/Oceania	pollinator	Review	native	Multiple	8	2						1
Porinchu	2010	Quaternary International	QuartInt_215_15	North America	aquatic/ riparian	Data	native	Diptera	1	1	1							1
Powney	2010	Oikos	OIKOS_119_1690	Europe	insect	Desktop	native	Lepidoptera	1	1			1
Prado	2010	Applied and Environmental Microbiology	ApplEnvMicro_76_1261	North America	insect pred/sym/fung	Data	agricultural	Hemiptera	1	1						1					1
Price	2010	Molecular Phylogenetics and Evolution	MolPhyEv_54_617	Africa	insect	Data	native	Hemiptera	2	2							1
Régnière	2010	Biological Invasions	BiolInv_DOI 10.1007/s10530-010-9918-1	North America	insect	Modelling	forestry	Lepidoptera	3	1			1
REISEN	2010	Journal of Medical Entomology	JMedEnto_47_230	North America	disease vector	Data	human	Diptera	1	1	1				1
Řezníčková	2010	Biologia	Biologia_65_720	Europe	aquatic/ riparian	Data	native	Ephemeroptera	2	1														1
Rivera Rojas	2010	Forest Systems	ForSys_19_70	Central America	insect/plant	Modelling	forestry	Coleoptera	3	1	1
Robinet	2010	Integrative Zoology	IntZool_5_132	non-specific	insect	Review	non-specific	Multiple	1	1	1	1	1				1			1	1
Romi	2010	Annali dell'Istituto Superiore di Sanita	AnnIstSuperSanta_46_436	Europe	disease vector	Review	human	Multiple	8	2									1
Roques	2010	New Zealand Journal of Forestry Science	NZJFS_40_S77	non-specific	insect	Desktop	forestry	Multiple	8	2			1
Rosset	2010	Global Change Biology	GCB_16_2376	Europe	aquatic/ riparian	Data	native	Multiple	1	1								1
Roubicek	2010	Ecological Modelling	EcolMod_221_2280	non-specific	insect	Desktop	non-specific	Multiple	8	1			1
Sánchez-Fernández	2010	Physiological Entomology	PhysEnto_35_265	Europe	aquatic/ riparian	Data	native	Coleoptera	1	1				1
Schuldt	2010	Biological Conservation	BiolCons_143_2747	Europe	insect	Desktop	non-specific	Multiple	8	2			1
Schweiger	2010	Biological Reviews	BiolRev_85_777	non-specific	pollinator	Review	non-specific	Multiple	8	1						1
Seal	2010	Insect Conservation and Diversity	InsConsDiv_3_134	North America	insect pred/sym/fung	Data	native	Hymenoptera	2	1			1
Singer	2010	Philosophical Transactions of the Royal Society B: Biological Sciences	PhilTransRoySocB_366_3161	North America	insect/plant	Desktop	native	Lepidoptera	1	1		1
Sorvari	2010	Journal of Insect Conservation	JInsCons_15_727	Europe	insect	Data	native	Hymenoptera	1	1											1
Sridhar	2010	Recent Advances in Space Technology Services and Climate Change	RecAdvSTS&CC_244	Asia	insect/plant	Review	agricultural	Multiple	1	1						1
Srivastava	2010	Indian Journal of Agricultural Sciences	IndianJAgSci_80_3	Asia	insect/plant	Modelling	agricultural	Lepidoptera	3	1	1	1
Srygley	2010	Global Change Biology	GCB_16_936	Central America	insect/plant	Data	native	Lepidoptera	2	1	1	1	1			1
Stevens	2010	Biological Reviews	BiolRev_	non-specific	insect	Desktop	non-specific	Lepidoptera	8	2									1
Stone	2010	Science	Science_329_1592	non-specific	insect	Review	native	Lepidoptera	8	1			1
Takeda	2010	Physiological Entomology	PhysEnt_35_343	Asia	insect	Data	agricultural	Hemiptera	1	1				1	1					1	1	1	1	1
Tan	2010	Agricultural and Forest Entomology	AgForEnto_12_427	Europe	insect/plant	Data	forestry	Coleoptera	1	1				1						1	1	1	1	1
Tansey	2010	Environmental Entomology	EnvEnto_39_1092	North America	insect/plant	Data	agricultural	Coleoptera	2	1	1		1
Terblanche	2010	Journal of Experimental Biology	JEB_213_2940	Africa	insect	Data	native	Coleoptera	8	2				1
Terblanche	2010	Entomologia Experimentalis et Applicata	EntoExpApplic_137_304	Africa	insect	Data	agricultural	Diptera	1	1				1										1
Thomson	2010	Biological Control	BiolCont_52_296	non-specific	community	Review	agricultural	Multiple	7	1						1
Todisco	2010	Biological Journal of the Linnean Society	BiolJLinnSoc_101_169	Europe	insect	Data	native	Lepidoptera	1	1		1
Tonnang	2010	Malaria Journal	MalariaJ_111	Africa	disease vector	Modelling	human	Diptera	7	1			1
Torp	2010	Polar Biology	PolarBiol_33_693	Europe	insect/plant	Data	native	Lepidoptera	1	1						1				1
Tratalos	2010	Climate Research	ClimRes_43_229	Africa	insect	Modelling	non-specific	Orthoptera	7	1	1		1
Tryjanowski	2010	European Journal of Entomology	EurJEnto_107_203	Europe	insect	Data	agricultural	Hymenoptera	3	1		1
Tubby	2010	Forestry	Forestry_83_451	Europe	insect/plant	Review	human	Multiple	8	1						1
Tuell	2010	Journal of Economic Entomology	Jeconento_103_557	North America	pollinator	Data	agricultural	Hymenoptera	3	1		1				1
Turlure	2010	Global Change Biology	GCB_16_1883	Europe	insect/plant	Data	native	Lepidoptera	8	1	1	1								1
vanAsch	2010	Functional Ecology	FunctEcol_24_1103	Europe	insect/plant	Data	native	Lepidoptera	8	2		1
Wang	2010	Journal of Forest Research	ForRes_23_125	Asia	insect/plant	Review	forestry	Multiple	8	2						1
Wellenreuther	2010	Evolution	Evol_64_242	Europe	aquatic/ riparian	Data	native	Odonata	8	1			1
Westbrook	2010	Southwestern Entomologist	SWEnto_35_355	North America	insect	Review	agricultural	Lepidoptera	8	2			2
Westwood	2010	Advances in virus research	AdvVirRes_76_179	non-specific	tritrophic	Review	agricultural	Hemiptera	8	2			1
Wielgoss	2010	Agriculture Ecosystems and Environment	AgEcosEnv_135_253	Asia	insect	Data	agricultural	Hymenoptera	8	2									2
Wilson	2010	Ecography	Ecography_33_73	Europe	insect	Modelling	native	Lepidoptera	8	2			1
Winfree	2010	Annals of the New York Academy of Sciences	AnnNYAcaSci_1195_169	non-specific	pollinator	Review	non-specific	Hymenoptera	8	2						1
Witzgall	2010	Journal of Chemical Ecology	JCHemEcol_36_80	non-specific	insect/plant	Review	agricultural	Multiple	8	1						1
Yurk	2010	Bulletin of Mathematical Biology	BullMathBiol_72_1334	non-specific	insect	Modelling	non-specific	Coleoptera	1	1		1
Zhang	2010	Journal of Plant Ecology	JPlantEcol_3_123	Asia	insect/plant	Data	native	Hymenoptera	3	2		1
Zhao	2010	Acta Ecologica Sinica	ActaEcolSin_30_1050	Asia	insect	Review	non-specific	Lepidoptera	1	1		1	1							1	1		1	1
Zvereva	2010	Environmental Science and Pollution Research	EnvSciPollRes_17_297	non-specific	insect	Desktop	non-specific	non-specific	8	2									1
Abbaszadeh	2011	Biopesticides International	Biopesticides International, 7, 1-14	non-specific	insect pred/sym/fung	Review	agricultural	non-specific	7	1						1
Adamo	2011	Journal of Experimental Biology	Journal of Experimental Biology, 214, 1997-2004	North America	insect	Data	agricultural	Orthoptera	1	1				1
Adger	2011	Wiley Interdisciplinary Reviews: Climate Change	Wiley Interdisciplinary Reviews: Climate Change, 2, 757-766.	North America	insect/plant	Review	forestry	Coleoptera	8	1									1
Alfimov	2011	Entomological Review	Entomol.-Rev._91_177	Europe	insect	Data	native	Hymenoptera	1	1	1
Alonso	2011	Proceedings of the Royal Society B: Biological Sciences	Proceedings of the Royal Society B: Biological Sciences, 278, 1661-1669.	Africa	disease vector	Modelling	human	Diptera	1	1						1
Aluja	2011	Bulletin of Entomological Research	Bulletin of Entomological Research, 101, 451-465	Europe	insect/plant	Data	agricultural	Diptera	8	2			1
Ammanuet	2011	Ecography	Ecography, 34, 848-855.	Europe	insect/plant	Data	agricultural	Lepidoptera	1	1			1			1
Ammunét, T.	2011	Ecography	Ecography, 34, 848	Europe	insect/plant	Data	forestry	Lepidoptera	1	3						1				1	1	1
Andrew	2011	Physiological Entomology	Physiological Entomology, 36, 385-391.	Australia/Oceania	insect	Data	native	Coleoptera	1	1				1
Angert	2011	Ecology Letters	Ecology Letters_14_677	Europe	insect	Desktop	non-specific	Odonata	8	1			1
Antoniazzi	2011	Journal of Zoology	J.-Zool._283_126	South America	disease vector	Data	native	Diptera	3	2						1
Asher	2011	Journal of Insect Conservation	J.-Insect-Conserv._15_291	Europe	insect	Desktop	non-specific	Lepidoptera	8	2			1
Avila-Jimenez	2011	BMC Ecology	BMC Ecology_11_25	Europe	insect	Desktop	native	Hemiptera	28	1			1
Avtzis	2011	Silva Fennica	Silva Fennica, 45, 157-164	Europe	insect/plant	Data	native	Coleoptera	8	1							1
Babin-Fenske, J.	2011	Ecological Modelling	EcolModel_222_2561	North America	tritrophic	Modelling	native	Diptera & Lepidoptera	8	3			1			1					1
Ballhorn	2011	Ecological Entomology	Ecol.-Entomol._36_1	North America	insect/plant	Data	native	Coleoptera	5	1						1						1
Barbaro	2011	Biodiversity and Conservation	Biol.-Control_56_107	non-specific	insect pred/sym/fung	Review	forestry	Lepidoptera	8	2						1
Baselga	2011	Molecular Ecology	MolEcol_20_5060	Central America	insect	Data	non-specific	Coleoptera	8	2			1
Belen Arias	2011	Journal of Thermal Biology	JThermBiol_36_355	South America	insect	Data	non-specific	Coleoptera	1	2				1
Bentz	2011	Evolutionary Ecology	Evol.-Ecol._DOI 10.1007/s10682-011-9474-x	North America	insect/plant	Data	forestry	Coleoptera	1	1							1
Bernotiene	2011	European Journal of Entomology	EUrJEnto_108_397	Europe	insect	Data	native	Diptera	1	1		1								1
Betzholtz	2011	Ecological Entomology	Ecol.-Entomol._36_369	Europe	insect	Data	native	Lepidoptera	8	2													1
Bezirtzoglou	2011	Anaerobe	Anaerobe_17_337	Europe	disease vector	Review	human	Diptera	3	1						1
Bhatia	2011	Biotechnology Advances	Biotechnology Advances_29_879	non-specific	insect/plant	Review	agricultural	Hemiptera	8	3						1
Birkhofer	2011	Soil Biology and Biochemistry	oil Biology and Biochemistry, 43, 2200	Europe	community	Data & Modelling	agricultural	Collembola	8	1	1					1
Bjorkman	2011	PLoS ONE	PLoS-ONE_6_[art. no. e16590]	Europe	insect/plant	Data & Modelling	agricultural	coleoptera	1	1	1													1
Bjorkman	2011	Journal of Ecology	J.-Ecol._99_367	non-specific	insect/plant	Review	non-specific	non-specific	8	2						1
Botham	2011	Journal of Insect Conservation	J.-Insect-Conserv._15_269	Europe	insect/plant	Data	native	Lepidoptera	8	2	1
Brakefield	2011	Heredity	Heredity_6_574	Europe	insect	Data	native	Coleoptera	1	1														1
Brereton	2011	Journal of Insect Conservation	J.-Insect-Conserv._15_279	Europe	insect	Data	native	Lepidoptera	8	2			1
Brunzel	2011	Veränderungen von Tagfaltergemeinschaften	Veränderungen von Tagfaltergemeinschaften, 43, 244-252	Europe	insect	Data	native	Lepidoptera	3	1	1
Buckley	2011	Ecology	Ecology_92_2214	Europe	insect	Data & Modelling	non-specific	Lepidoptera	1	1			1	1
Buse	2011	Ecological Modelling	Ecol.-Model._222_2130	Europe	insect	Modelling	non-specific	Orthoptera	7	1			1
Bussler	2011	Forest Ecology and Management	ForEcolMan_262_1887	Europe	insect	Desktop	forestry	Coleoptera	8	3									1
Cáceres	2011	Livestock Research for Rural Development	Livestock Research for Rural Development_23	non-specific	disease vector	Review	agricultural	Diptera	3	3						1
Campioli	2011	Journal of Forest Research	Journal of Forest Research_17_1	Europe	insect/plant	Review	forestry	non-specific	8	1	1					1
Candau	2011	Canadian Journal of Forest Research	CJFR_41_1948	North America	insect/plant	Modelling	forestry	Lepidoptera	7	1						1
Carnicer	2011	PNAS	PNAS_108_1474	Europe	insect/plant	Desktop	forestry	non-specific	2	1						1
Carroll, M. J.	2011	Global Change Biology	Global Change Biology, 17, 2991	Europe	aquatic/ riparian	Data	human	Diptera	2	3	1
Casacci	2011	Journal of Insect Conservation	J.-Insect-Conserv._15_103	Europe	insect	Data	native	Lepidoptera	1	1			1
Chaves	2011	Bulletin of Entomological Research	BullEntoRes_101_633	North America	disease vector	Data	native	Diptera	3	2					1									1
Chen	2011	Global Ecology and Biogeography	Global-Ecol.-Biogeogr._20_34	Asia	insect pred/sym/fung	Data	native	Lepidoptera	1	1			1
Chen	2011	Environmental Entomology	EnvEnto_40_505	North America	insect/plant	Modelling	agricultural	Lepidoptera	7	1		1
Chidawanyika	2011	Journal of Insect Physiology	J.-Insect-Physiol._57_108	Africa	insect	Data	agricultural	Lepidoptera	1	1				1							1
Chmura	2011	Forest Ecology and Management	ForEcolMan_261_1121	North America	insect/plant	Review	forestry	non-specific	7	1						1
Choi	2011	Journal of AsiaPacific Entomology	J.-Asia-Pac.-Entomol._14_227	North America	insect/plant	Review	forestry	Coleoptera	1	1								1
Choi	2011	Applied Entomology and Zoology	ApplEntoZool_46_319	Asia	insect/plant	Data	forestry	Lepidoptera	1	1		1
Chown	2011	Journal of Insect Physiology	Journal of Insect Physiology, 57, 1070	non-specific	insect	Review	non-specific	non-specific	2	1				1
Clarke	2011	Annals of Applied Biology	Ann.-App.-Biol._158_26	Australia/Oceania	insect	Review	agricultural	Diptera	7	1			1
Cobbold	2011	Bulletin of Mathematical Biolog	BullMathBiol_73_1052	non-specific	insect	Modelling	non-specific	non-specific	1	1		1
Cormont	2011	Biodiversity and Conservation	Biodiversity-Conserv._20_483	Europe	insect	Data	native	Lepidoptera	3	1			1		1
Cornelison	2011	Neotropical Entomology	Neotrop_Ento_40_155	non-specific	insect/plant	Review	non-specific	non-specific	7	1						1
Crispo	2011	BioEssays	BioEssays_33_508	non-specific	community	Anecdotal	non-specific	non-specific	1	3			1				1
Cullingham	2011	Molecular Ecology	Mol.-Ecol._20_2157	North America	insect/plant	Data	forestry	Coleoptera	8	1			1				1
Dalin, P.	2011	Insect Science	Insect Science, 18, 443-450	Europe	insect	Data	human	Coleoptera	1	3										1
Daniels	2011	Canadian Journal of Plant Pathology	CanJPlantPhys_33_108	North America	insect/plant	Review	forestry	Coleoptera	3	1						1
Davies	2011	Polar Biology	Polar-Biol._34_119	Antarctica	insect	Data & Modelling	native	Multiple	3	1	1		1
Denis	2011	Ecological Modelling	Ecol.-Model._222_1604	non-specific	insect	Modelling	non-specific	Hymenoptera	1	1														1
Despommier	2011	Journal fur Verbraucherschutz und Lebensmittelsicherheit	J. Verbr. Lebensm. (2011) 6:233–236	non-specific	insect/plant	Review	agricultural	non-specific	1	1						1
de-Vries	2011	Journal of Insect Conservation	J.-Insect-Conserv._15_311	Europe	insect/plant	Data	native	Lepidoptera	1	1		1
Diamond	2011	Ecology	Ecology_92_1005	Europe	insect	Desktop	non-specific	Lepidoptera	8	1		1
Dieker	2011	Biological Conservation	BiolCons_144_2810	Europe	insect	Data	native	Lepidoptera	18	1			1
Dirnbock	2011	Global Change Biology	Global-Change-Biol._17_990	Europe	community	Desktop	native	Multiple	1	1		1
Donnelly	2011	International Journal of Biometeorology	IntJBiomet_55_805	non-specific	community	Review	non-specific	variety	7	1		1
Drees	2011	ZooKeys	ZooKeys_100_333	Europe	insect	Desktop	non-specific	Coleoptera	8	1			1
Edwards	2011	Australian Journal of Entomology	Aust.-J.-Entomol._50_78	Australia/Oceania	insect	Data	native	Lepidoptera	8	1		1
Ekesi	2011	Hort Pest Managment	Chapter pp - 165	Africa	insect/plant	Review	agricultural	variety	8	3						1
Ellwood	2011	Biology Letters	BiolLett_601_604	Variety	insect	Data	non-specific	Blattodea	2	2				1
Epele	2011	Limnologica	Limnologica_41_57	South America	insect	Data	native	Ephemeroptera	1	1	1	1										1
Estay	2011	Population Ecology	Popul.-Ecol._53_53	South America	insect pred/sym/fung	Data	agricultural	Coleoptera	1	1	1
Evangelista, P. H	2011	Forest Ecology and Management	Forest Ecology and Management, 262, 307	North America	insect	Modelling	native	Coleoptera	7	3			1
Evans	2011	Environmental Entomology	EnvEnto_40_824	North America	community	Data	forestry	Coleoptera	1	1						1
Fallis	2011	Genetica	Genetica_139_1331	South America	insect	Data	native	Diptera	1	1				1
Fernandez-Triana	2011	PLoS ONE	PLoS1_6	North America	insect	Data	non-specific	Hymenoptera	1	1			1					1
Fitzpatrick, M. C.	2011	Ecography	Ecography_34_836	North America	insect	Modelling	native	Hymenoptera	8	1			1					1
Forrest	2011	Ecological Monographs	EcolMon_81_469	North America	insect/plant	Data	native	Hymenoptera	1	1		1
Franzen	2011	Journal of Insect Conservation	J.-Insect-Conserv._[Article in Press]	Europe	insect/plant	Data	native	Lepidoptera	8	2									1
Garibaldi	2011	Oecologia	Oecologia_DOI10.1007/s00442-011-1978-0	South America	insect/plant	Data	native	Multiple	8	2						1		1
Garibaldi	2011	Global Ecology and Biogeog	GEB_20_609	South America	insect/plant	Data	native	Multiple	3	2						1
Gaudreau	2011	Northeastern Naturalist	NorthNat_18_127	North America	insect	Data	native	Diptera	8	2									1
Geismar	2011	Conservation Genetics Resources	ConsGenRes_3_605	Europe	insect	Data	native	Tricoptera	1	1							1
Gibbs	2011	Ecography	Ecography_34_336	Europe	insect	Data	native	Lepidoptera	3	1										1		1	1	1
Gibbs	2011	Journal of Zoology	JZool_283_162	Europe	insect	Data	native	Lepidoptera	8	2													1
Goebel	2011	Current Opinion in Environmental Sustainability	Curr.-Opin.-Environ.-Sustainability_3_81	non-specific	insect/plant	Review	agricultural	non-specific	8	2									1
Groenendijk	2011	Journal of Insect Conservation	J.-Insect-Conserv._15_95	Europe	insect	Desktop	native	Lepidoptera	8	2	1
Grove	2011	Biological Conservation	BiolCons_20_2149_	Australia/Oceania	insect/plant	Data	forestry	Coleoptera	8	2								1
Gutbrodt	2011	Oikos	Oikos, 120, 1732-1740.	Europe	insect/plant	Data	non-specific	Lepidoptera	2	3						1				1		1
Haavik	2011	Canadian Journal of Forest Research	CJFR_41_773	North America	insect/plant	Data	forestry	Coleoptera	8	2						1
Habel	2011	Global Change Biology	Global-Change-Biol._17_194	Europe	insect	Data	native	Lepidoptera	1	1							1
Hahn	2011	Annual Review of Entomology	AnnRevEnt_56_103	non-specific	insect	Review	non-specific	non-specific	8	1				1
Harada	2011	Physiological Entomology	PhysEnt_36_309	Asia	insect	Data	native	Hemiptera	8	1														1
Herbers	2011	Myrmecological News	MyrNews_15_43	North America	insect	Data	native	Hymenoptera	8	2								1
Hertach	2011	Zootaxa	Zootaxa_2771_25	Europe	insect	Data	native	Hemiptera	8	2			1
Hill	2011	Annual Review of Entomology	Ann.-Rev.-Entomol._56_143	non-specific	insect	Review	non-specific	Lepidoptera	7	1			1										1
Hlasny	2011	Journal of Forest Science	JForSci_57_2011	Europe	insect/plant	Modelling	forestry	Coleoptera	1	1			1
Hodar	2011	Climatic Change	ClimCh_1-13	Europe	insect/plant	Modelling	forestry	Lepidoptera	1	1	1
Hodgson	2011	Global Change Biology	Global-Change-Biol._17_1289	Europe	insect	Modelling	non-specific	Lepidoptera	7	1		1
Holy	2011	Environmental Science and Pollution Research	Environ.-Sci.-Pollut.-Res._18_428	Europe	disease vector	Modelling	human	Diptera	1	1	1
Illerbrun	2011	Oecologia	Oecologia_166_151	North America	insect/plant	Data	native	Lepidoptera	1	1			1
Isaac	2011	Journal of Insect Conservation	J.-Insect-Conserv._15_233	Europe	insect	Data & Modelling	non-specific	Lepidoptera	1	1	1
Jenkins	2011	Diversity and Distributions	DiversDistrib_17_652	Variety	insect	Modelling	non-specific	Hymenoptera	7	1			1					1
Johnson	2011	Global Change Biology	Global-Change-Biol._17_688	Europe	insect/plant	Data	agricultural	Coleoptera	5	1	1										1	1
Johnson	2011	Journal of Ecology	J.-Ecol._99_57	Europe	tritrophic	Data	native	Hemiptera & Hymenoptera	2	1	1					1
Jonsson	2011	Tellus Series A: Dynamic Meteorology and Oceanography	Tellus-Ser.-A-Dyn.-Meteorol.-Oceanogr._63_158	Europe	insect	Modelling	native	Coleoptera	8	1										1
Kardol	2011	Applied Soil Ecology	ApplSoilEcol_47_37	North America	insect	Data	agricultural	Collembola	18	1	1							1
Karl	2011	Global Change Biology	Global-Change-Biol._17_676	Africa	insect	Data	native	Lepidoptera	1	1				1								1		1
Kashian	2011	Canadian Journal of Forest Research	CanJForRes_41_2403	North America	insect/plant	Data	forestry	Coleoptera	8	2	1
Kasseney	2011	Sociobiology	Sociobiol_58_217	Asia	insect	Data	native	Isoptera	1	2	1
Kausrud	2011	Biological Reviews	Biological Reviews, 87, 34	Variety	insect/plant	Review	native	Coleoptera	7	3	1
Kausrud	2011	PLoS ONE	PLOS1_6	non-specific	insect/plant	Modelling	forestry	Coleoptera	8	2	1	1
Khruleva	2011	Entomological Reviews	EntoRev_91_312	Europe	insect	Data	native	Coleoptera	2	1	1
Kingsolver	2011	Integrative and Comparative Biology	IntCompBiol_51_719	non-specific	insect	Review	non-specific	Lepidoptera	1	1														1
Klorvuttimontara	2011	Biological Conservation	BiolCons_144_2534	Asia	insect	Modelling	native	Lepidoptera	1	1		1	1
Knape	2011	Proceedings of the Royal Society B: Biological Sciences	ProcRoySocB_278_985	Global	community	Modelling	non-specific	variety	8	2	1	1								1	1
Kocsis	2011	Applied Ecology and Environmental Research	AppEER_43_72	non-specific	insect	Review	non-specific	Lepidoptera	1	1	1	1	1					1
Koivula	2011	Zookeys	ZooKeys_100_287	non-specific	insect	Review	non-specific	Coleoptera	8	2									1
Kulakowski	2011	Forest Ecology and Management	ForEcolman_262_1686	North America	insect/plant	Review	forestry	Coleoptera	3	2	1
Landis	2011	Journal of Insect Conservation	J.-Insect-Conserv._[Article in Press]	North America	insect/plant	Desktop	native	Multiple	8	1								1
Larson	2011	Journal of Biogeography	J.-Biogeogr._38_453	North America	tritrophic	Desktop	native	Coleoptera	1	1	1
Lee	2011	Journal of AsiaPacific Entomology	J.-Asia-Pac.-Entomol._14_123	Asia	insect	Data	native	Hemiptera	1	1											1
Lee	2011	Journal of Insect Science	JInsSci_11_1	Asia	insect	Modelling	native	Isoptera	1	1			1
Le-Lann	2011	Physiological Entomology	Physiol.Entomol._36_21	Europe	insect	Data	agricultural	Hymenoptera	1	1				1
Li	2011	Mathematical Biosciences and Engineering	MathBioscEng_8_753	non-specific	disease vector	Modelling	human	Diptera	8	2						1
Li	2011	Insect Science	InsSci_18_426	Asia	insect/plant	Data	agricultural	Hemiptera	5	1						1
Li	2011	Journal of Thermal Biology	JThermBiol_437_442	Asia	insect	Data	agricultural	Thysanoptera	1	2				1
Liu	2011	Ecology	Ecology_92_1201	Asia	insect/plant	Data	native	Lepidoptera	1	1	1					1
Lougheed	2011	Ambio	Ambio_40_589	North America	insect/plant	Data	native	Multiple	1	1								1
Luedeling	2011	Global Change Biology	Global-Change-Biol._17_228	North America	insect/plant	Modelling	agricultural	Multiple	1	1						1				1	1
Luoto	2011	Boreas	Boreas, 40, 650-659	Europe	insect	Data & Modelling	native	Diptera	2	3	1
MacQuarrie	2011	Canadian Journal of Forest Research	Can.-J.-For.-Res._41_1031	North America	insect/plant	Desktop	native	Coleoptera	8	2										1
Makkonen	2011	Soil Biology and Biochemistry	Soil-Biol.-Biochem._43_377	Europe	insect	Data	native	Collembola	1	1								1
Malenke	2011	American Naturalist	Am.-Nat._177_522	North America	disease vector	Data	native	Pthiraptera	3	2			1
Mallet	2011	Insect Conservation and Diversity	InsConsDiv_4_192	Europe	insect	Data	native	Lepidoptera	1	1							1
Marris	2011	Nature	Nature_469_150	North America	insect	Review	native	Coleoptera	1	1											1
Marshall	2011	Journal of Experimental Biology	J.-Exp.-Biol._214_1205	North America	insect	Data	agricultural	Lepidoptera	1	1				1							1			1
Martin	2011	Journal of Applied Entomology	J.-Appl.-Entomol._135_237	Europe	insect/plant	Data	agricultural	Hemiptera	5	1						1
Matter	2011	Insect Science	Insect Science, 18, 385-392	North America	insect/plant	Data	native	Lepidoptera	8	1		1		1						1
Mattila	2011	Insect Conservation and Diversity	InsConsDiv_4_239	Europe	insect/plant	Desktop	non-specific	Lepidoptera	8	2			1			1		1					1
McCarthy	2011	Journal of Animal Ecology	J.-Anim.-Ecol._80_1	non-specific	community	Review	non-specific	non-specific	8	2						1
McLeish	2011	New Phytologist	NewPhytol_191_210	Africa	insect/plant	Modelling	native	Hymenoptera	7	2			1
Medeiros	2011	Canadian Journal of Fisheries and Aquatic Sciences	CanJFishAqSci_68_1511	North America	insect	Data	native	Diptera	1	2								1
Mendoza	2011	Environmental Entomology	EnvEnto_40_549	Central America	insect/plant	Modelling	forestry	Coleoptera	1	2	1
Menke	2011	Urban Ecosystems	Urban-Ecosyst._14_135	North America	insect	Data	human	Hymenoptera	1	2								1
Meredith	2011	PLoS ONE	PLoS-ONE_6_[Article number e14587]	Africa	disease vector	Data	human	Diptera	8	2							1
Mitchell	2011	Functional Ecology	Funct.-Ecol._25_661	Australia/Oceania	insect	Data	human	Diptera	1	1				1
Mitchell	2011	Agricultural and Forest Entomology	gricultural and Forest Entomology, 13, 221-237	Europe	insect/plant	Review	agricultural	Multiple	1	3		1
Moraal	2011	Forest Ecology and Management	For.-Ecol.-Manage._261_50	Europe	insect/plant	Data	agricultural	Multiple	3	1								1
Moriyami	2011	Zoological Science	ZoolSci_28_875	Asia	insect	Data & Modelling	native	Hemiptera	2	1		1								1
Morrien	2011	Ecology	Ecology_92_1344	Europe	insect/plant	Data	native	Multiple	8	1						1
Muhlfeld	2011	Climatic Change	ClimCh_106_337	North America	insect	Modelling	native	Plecoptera	1	1			1
Mutshinda	2011	Journal of Animal Ecology	J.-Anim.-Ecol._80_101	Europe	insect	Modelling	non-specific	Lepidoptera	3	1								1
Navas-Castillo	2011	Annual Review of Phytopathology	AnnRevPhyt_49_210	non-specific	tritrophic	Review	agricultural	Hemiptera	8	3									8
Nyamukondiwa	2011	Journal of Evolutionary Biology	JEvolBiol_1927	Africa	insect/plant	Data	native	Diptera	1	1				1
Oleson	2011	Proceedings of the Royal Society B: Biological Sciences	ProcRoySocB_725_732	Europe	insect/plant	Data	native	Multiple	8	2						1
Olfert	2011	Psyche	Psyche_	North America	insect/plant	Modelling	agricultural	Orthoptera	1	1	1		1
Oupkaew	2011	Genetic Resources and Crop Evolution	Genet.-Resour.-Crop.-Evol._58_361	Asia	insect/plant	Data	agricultural	Diptera	8	2						1
Padmanabha	2011	Medical and Veterinary Entomology	MedVetEnt_25_445	North America	disease vector	Data	human	Diptera	1	1										1
Paknia	2011	Diversity and Distributions	Diversity-Distrib._17_122	Middle East	insect	Data	native	Hymenoptera	8	2								1
Panayotov	2011	Forest Ecology and Management	ForestEcolManage_262_470	Europe	community	Data & Modelling	native	Coleoptera	8	2	1
Paritsis	2011	Global Change Biology	Global-Change-Biol._17_239	South America	insect/plant	Desktop	native	Lepidoptera	8	2									1
Parsche	2011	Perspectives in Plant Ecology Evolution and Systematics	Perspect.-Plant-Ecol.-Evol.-Syst._13_27	Europe	pollinator	Data	agricultural	Hymenoptera	8	2						1
Pearman	2011	Biodiversity and Conservation	Biol.-Conserv._144_866	Europe	community	Desktop	non-specific	Multiple	7	1								1
Poniatowski	2011	Agriculture Ecosystems and Environment	AgrEcosystEnviron_DOI:10.1016/j.agee.2010.10.006	Europe	insect	Data	non-specific	Orthoptera	7	3	1		1										1
Potts	2011	Journal of Apicultural Research	J.-Apic.-Res._50_152	Europe	pollinator	Review	agricultural	Hymenoptera	8	2						1
Poyry	2011	Global Ecology and Biogeography	Global-Ecol.-Biogeogr._20_289	Europe	insect	Data	non-specific	Lepidoptera	1	1		1
Pozsgai	2011	Insect Science	Insect Science, 18, 462-472.	Europe	insect	Desktop	animal	Coleoptera	7	3		1
Pyke	2011	Ecological Entomology	EcolEnt_36_511	North America	insect	Data	native	Hymenoptera	8	2									1
Radmacher	2011	Apidologie	Apid_42_711	Europe	insect	Data	native	Hymenoptera	1	1										1
Rafferty	2011	Ecology Letters	Ecol.-Lett._14_69	North America	pollinator	Data	native	Hymenoptera	1	1		1
Ramasamy	2011	BMC Infectious Diseases	BMC-Infect.-Dis._11_[Article number 18]	non-specific	disease vector	Anecdotal	human	Diptera	8	2			1
Rauchfuss	2011	Geography Compass	Geography Compass_5_564	North America	insect/plant	Review	forestry	Lepidoptera	3	2									1
Rink	2011	Insect Conservation and Diversity	Insect-Conserv.-Diversity_4_15	Europe	insect	Data	native	Coleoptera	1	1					1								1
Robinet	2011	Biological Invasions	Biol.-Invasions_[Article in Press]_1_1	Europe	insect/plant	Data	native	Lepidoptera	8	2			1
Roos	2011	European Journal of Plant Pathology	Eur.-J.-Plant-Pathol._129_9	Europe	tritrophic	Review	agricultural	Multiple	3	1						1
Rose	2011	International Journal for Parasitology	International Journal for Parasitology, 41, 739-746	Europe	disease vector	Modelling	animal	Diptera	1	1			1
Roy	2011	BioControl	BioCOntrol_56_375	Europe	insect pred/sym/fung	Review	non-specific	non-specific	8	3						1
Santos	2011	Journal of Evolutionary Biology	Journal of Evolutionary Biology, 24, 1897-1905	Europe	insect	Data	native	Lepidoptera	1	1							1
Sauer	2011	Biodiversity and Conservation	BiodivCons_20_3133	Europe	community	Data	native	Multiple	3	1								1
Schlegel	2011	Journal of Insect Conservation	Journal of Insect Conservation, 1-19.	Europe	insect	Data	native	Coleoptera	28	1								1
Seixas Arnaldo'	2011	Forest Systems	Forest Systems 2011 20(3), 508-515	Europe	insect/plant	Data & Modelling	forestry	Lepidoptera	3	1						1
Sgolastra	2011	Journal of Insect Physiology	JInsPhys_57_1651	North America	pollinator	Data	native	Hymenoptera	1	1				1
Shama	2011	Molecular Ecology	MolEcol_20_2929	Europe	insect	Data	native	Odonata	1	1							1
Sholes	2011	Environmental Entomology	EnviroEnt_40_777	North America	insect/plant	Data	native	Hymenoptera	1	1	1
Shreeve	2011	JInsCons	jInsCons_15_179	non-specific	insect	Review	non-specific	Lepidoptera	8	2									1
Shuman	2011	International Journal of Occupational and Environmental Medicine	International Journal of Occupational and Environmental Medicine, 2, 11	non-specific	disease vector	Review	human	non-specific	8	3						1
Silvestri	2011	Systematic Parasitology	Systematic Parasitology, 80, 137-140	South America	disease vector	Data	animal	Diptera	8	2						1
Simaika	2011	Ecological Indicators	Ecol.-Indic._11_370	Africa	insect	Data	native	Odonata	8	2								1
Six	2011	Symbiosis	Symbiosis_53_101	non-specific	tritrophic	Review	forestry	Coleoptera	1	2						1
Skou	2011	Environmental Entomology	Environ. Entomol. 40(5): 1183Ð1191	Europe	insect/plant	Data	native	Diptera	8	1	1
Sorvari	2011	Journal of Insect Conservation	J Insect Conserv (2011) 15:727–731	Europe	insect	Data	forestry	Hymenoptera	1	1										1	1
Stefanescu	2011	Journal of Insect Conservation	J.-Insect-Conserv._15_83	Europe	insect	Desktop	non-specific	Lepidoptera	1	1	1		1
Sun	2011	Insect Science	InsSci_18_393	Asia	insect pred/sym/fung	Review	agricultural	Multiple	5	1						1
Swengel	2011	Journal of Insect Conservation	J.-Insect-Conserv._15_327	North America	insect	Data	native	Lepidoptera	8	2	1
Taubmann	2011	Conservation Genetics	Conserv.-Genet._12_503	Europe	insect	Modelling	native	Ephemeroptera	7	1							1
Theischinger	2011	Australian Entomologist	Aust.-Entomologist_38_1	Australia/Oceania	insect	Data	native	Plecoptera	8	2									1
Tian	2011	PNAS	PNAS_108_14521	Asia	insect	Data	non-specific	Orthoptera	3	1	1
Toju	2011	Ecological Research	Ecol.-Res._26_239	Asia	insect/plant	Data	native	Coleoptera	4	2						1
Toju	2011	American Naturalist	Am.-Nat._177_562	Asia	insect/plant	Data	native	Coleoptera	4	1						1
Tomerini	2011	Journal of the American Mosquito Control Association	Journal of the American Mosquito Control Association, 27, 39-44.	Australia/Oceania	disease vector	Desktop	human	Diptera	8	3						1
Tuda	2011	Bulletin of Entomological Research	Bull.-Entomol.-Res._101_415	Asia	insect/plant	Review	agricultural	Coleoptera	1	2		1
Turlure	2011	Journal of Thermal Biology	J.-Therm.-Biol._36_173	Europe	insect/plant	Data	native	Lepidoptera	1	1				1
Uselman	2011	Soil Biology and Biochemistry	Soil-Biol.-Biochem._43_1254	Europe	insect	Data	native	Lepidoptera	1	1		1
Valtonen	2011	Oecologia	Oecologia_165_237	North America	insect/plant	Data	native	Lepidoptera	5	1							1
Vanninen	2011	Agricultural and Food Science	Agric.-Food-Sci._20_96	Europe	insect/plant	Desktop	agricultural	Multiple	8	1						1
Vicente	2011	Malaria Journal	Malaria-J._10_[Article number 5]	Europe	disease vector	Data	human	Diptera	2	1							1						1
Wagner	2011	European Journal of Entomology	Eur. J. Entomol. 108: 447–452, 2011	Europe	insect/plant	Data	native	Lepidoptera	1	1										1	1			1
WallisDeVries	2011	Oecologia	Oecologia_DOI 10.1007/s00442-011-2007-z	Europe	insect	Desktop	non-specific	Lepidoptera	3	1	1
Walters	2011	Journal of the North American Benthological Society	J.-North-Am.-Benthological-Soc._30_346	North America	community	Data	native	Multiple	2	1								1
Walters	2011	Ecological Applications	EcolApp_21_163	North America	insect	Data	human	Multiple	8	2									1
Warren	2011	Insectes Sociaux	Insect. Soc. (2011) 58:505–512	North America	insect/plant	Data	native	Hymenoptera	3	1						1
Warren	2011	Journal of Insect Conservation	JInsCons_15_321	Europe	insect	Review	non-specific	Lepidoptera	8	1									1
Warren	2011	Journal of Insect Conservation	J.-Insect-Conserv._15_321	North America	insect	Data	human	Multiple	8	2
Wilson	2011	Journal of Insect Conservation	J.-Insect-Conserv._15_259	Europe	insect	Review	non-specific	Lepidoptera	8	1
Wilson	2011	Journal of Insect Conservation	JInsCons_15_259	Variety	insect	Desktop	non-specific	Multiple	8	1		1
Woods	2011	Canadian Journal of Plant Pathology	Can.-J.-Plant-Pathol._33_117	Variety	insect	Desktop	non-specific	Multiple	8	1
Wu	2011	Insect Science	Insect Science, 18, 401-408.	Asia	insect/plant	Data	agricultural	Hemiptera	5	1						1
Xiong	2011	Soil Biology and Biochemistry	Soil Biology and Biochemistry, 43, 2450-2456	North America	insect/plant	Data	forestry	non-specific	8	1						1
Yule	2011	ArthropodPlant Interactions	ArthPantInt_5_19	North America	tritrophic	Data	native	Hemiptera & Hymenoptera	2	1						1
Zhang	2011	Acta Ecologica Sinica	Acta Ecologica Sinica, 31, 4117-4125	Asia	tritrophic	Review	native	Lepidoptera	8	3						1
Zhou	2011	Journal of Biogeography	J.-Biogeogr._38_137	North America	tritrophic	Data	native	Hemiptera & Hymenoptera	2	1
Zivanovic	2011	Genetics and Molecular Biology	Genetics and Molecular Biology, 34, 3, 489-495	Europe	insect	Data	native	Diptera	1	1							1
A'Bear	2012	Global Change Biology	Global Change Biology, 18, 1823-1832.	Europe	insect pred/sym/fung	Data	native	Collembola	1	1	1					1
Afrane	2012	Annals of the New York Academy of Sciences	Annals of the New York Academy of Sciences, 1249, 204-210	Africa	disease vector	Review	human	Diptera	1	1						1
Alford,	2012	Agricultural and Forest Entomology	Agricultural and Forest Entomology (2012), 14, 69–79	Europe	insect	Data	agricultural	Hemiptera	1	1				1
Altermatt	2012	Global Change Biology	GCB_OE_doi: 10.1111/j.1365-2486.2012.02727.x	Europe	insect	Desktop	animal	Lepidoptera	1	1		1
Ammunét	2012	Ecological Entomology	Ecological Entomology, 37, 212-220.	Europe	insect/plant	Data	forestry	Lepidoptera	1	1				1
Aragón	2012	Agricultural and Forest Entomology	Agricultural and Forest Entomology, 14, 13-18.	Europe	insect	Modelling	agricultural	Lepidoptera	7	1			1
Aribas	2012	Global Change Biology	Global Change Biology, 18, 2135-2146.	Europe	insect	Data & Modelling	native	Coleoptera	1	1				1
Auad	2012	Florida Entomologist	Florida Entomologist, 95, 433-444.	South America	insect/plant	Data	agricultural	Hemiptera	12	1														1
Baffoe	2012	BioControl	BioControl, 1-8.	Europe	tritrophic	Data	forestry	Hymenoptera	1	1						1
Bellotti	2012	Tropical Plant Biology	Tropical Plant Biology, 5, 39-72.	Tropical	insect/plant	Review	agricultural	Multiple	3	1						1
Belmar	2012	Ecohydrology	Ecohydrology_OE. DOI: 10.1002/eco.1274	Europe	insect	Data	native	Multiple	2	2						1
Boccolini	2012	Journal of Medical Entomology	Journal of Medical Entomology, 49, 833-842	Europe	disease vector	Data	human	Diptera	1	2									1
Boggs	2012	Ecology Letters	Ecology Letters, 15, 502	North America	insect/plant	Data	native	Lepidoptera	28	1	1
Bokhorst	2012	Global Change Biology	GCB_18_1152	Europe	insect	Data	native	Collembola	1	1								1
Bonebrake	2012	Ecology	Ecology, 93, 449-455	Global	insect	Desktop	non-specific	non-specific	1	1				1
Borer	2012	Journal of Biogeography.	Journal of Biogeography, 39, 1487-1498	Europe	insect/plant	Data	native	Coleoptera	8	2							1
Brooks	2012	Journal of Paleolimnology	ournal of Paleolimnology, 47, 631	Europe	insect	Data	native	Diptera	1	1	1		1					1
Brooks	2012	Ecology	Ecology_93_402	South America	insect/plant	Data & Modelling	natural	Lepidoptera	8	2						1
Burger	2012	Journal of Animal Ecology	Journal of Animal Ecology, 81, 926-936	Europe	community	Desktop	native	Lepidoptera	1	1		1
Burgi	2012	Journal of Insect Physiology.	Journal of Insect Physiology_58(9):1184	North America	insect	Data	agricultural	Lepidoptera	1	1				1
Caffarra	2012	Agriculture, Ecosystems and Environment	Agriculture, Ecosystems and Environment, 148, 89-101	Europe	insect/plant	Modelling	agricultural	Lepidoptera	1	1		1				1
Casteel	2012	Arthropod-Plant Interactions	Arthropod-Plant Interactions, 1-9.	North America	insect/plant	Data	agricultural	Coleoptera	12	1						1
Castro	2012	Psyche	Psyche_Article ID 959715	South America	insect	Data	native	Hymenoptera	8	2									8
Chaves	2012	Global Change Biology	Global Change Biology, 18, 457-468	Tropical	disease vector	Modelling	human	Diptera	7	1						1				1
Cheke	2012	Medical and Veterinary Entomology	Medical and Veterinary Entomology, 26, 236	Africa	disease vector	Desktop	human	Diptera	1	1										1
Chiu	2012	Entomologia Experimentalis et Applicata	Entomologia Experimentalis et Applicata, 142, 216-222.	Asia	insect/plant	Data	agricultural	Hemiptera	1	1										1	1			1
Chiu	2012	Ecological Entomology	Ecological Entomology (2012), 37, 145–154	Asia	insect	Data	native	variety	2	1								1
Coops	2012	Forest Ecology and Management	Forest Ecology and Management, 274, 161-171.	North America	insect/plant	Modelling	forestry	Coleoptera	7	1						1
Costamagna	2012	Salud(i)cienc.,	Salud(i)cienc., (Impresa);18(8):726-728	South America	disease vector	Data	human	Hemiptera	8	2						1
Crowther	2012	FEMS Microbiology Ecology	FEMS Microbiology Ecology, 81, 419-426.	Europe	insect pred/sym/fung	Data	native	Collembola	1	1	1					1
Da Silva	2012	Bulletin of Entomological Research	Bulletin of Entomological Research, 102, 285-292.	South America	insect/plant	Data	agricultural	Lepidoptera	1	1										1
Davies	2012	Journal of Applied Ecology	Journal of Applied Ecology 2012, 49, 422–430	Africa	insect	Data	native	Isoptera	8	2									1
de Knijf	2012	International Journal of Odonatology	International Journal of Odonatology, 14, 111-126.	Europe	insect	Data	native	Odonata	8	1			1
De Mendoza	2012	Freshwater Biology	Freshwater Biology, , 57, 803-814	Europe	insect	Data	native	Coleoptera	1	1						1
Delisle	2012	Entomologia Experimentalis et Applicata	Entomologia Experimentalis et Applicata, 144, 231-243.	North America	insect/plant	Data	forestry	Lepidoptera	1	1										1
Diamond	2012	Global Change Biology	Global Change Biology (2012) 18, 448–456	Global	insect	Desktop	non-specific	Hymenoptera	1	1				1
Diaz	2012	Biocontrol Science and Technology	Biocontrol Science and Technology, 22, 763-776	North America	insect/plant	Data	native	Coleoptera	5	1										1	1	1
Dosdall	2012	Bulletin of Entomological Research	Bulletin of Entomological Research, 102, 373-384	Australia/Oceania	tritrophic	Data	agricultural	variety	1	1						1				1
Elle	2012	Botany	Botany, 7, 525	non-specific	pollinator	Review	native	non-specific	8	2									1
Ellwood	2012	Oecologia	Oecologia, 168, 1161-1171	Asia	insect	Desktop	non-specific	variety	1	1		1
Ermert	2012	Environmental Health Perspectives	Environmental Health Perspectives, 120, 77-84.	Africa	disease vector	Review	human	Diptera	3	1						1
Farjana	2012	Medical and Veterinary Entomology	Medical and Veterinary Entomology, 26, 210-217.	Asia	insect	Data	human	Diptera	1	1										1	1
Feng	2012	Journal of Applied Entomology	Journal of Applied Entomology, 136, 313-320	Asia	insect	Desktop	native	Orthoptera	1	1										1
Fitzpatrick, M. C.	2012	Ecological Applications	Ecological Applications, 22, 472-486	North America	insect/plant	Modelling	forestry	Hemiptera	1	1			1
Franzen	2012	Journal of Insect Conservation	Journal of Insect Conservation, 16, 155-163	Europe	insect/plant	Data	native	Lepidoptera	8	2	1
Franzen	2012	Biodiversity and Conservation	Biodiversity and Conservation, 21, 517-526	Europe	insect	Desktop	native	variety	8	1									1
Franzen	2012	Journal of Insect Conservation	Journal of Insect Conservation, 16, 227-238	Europe	insect	Data	native	variety	1	1	1		1
Gayathri Samaraseker	2012	Molecular Ecology.	Molecular Ecology, 21, 2934	Europe	insect/plant	Data	forestry	Coleoptera	8	2							1
Gillingham	2012	Diversity and Distributions.	Diversity and Distributions.	Europe	insect	Data & Modelling	native	Coleoptera	1	1			1
Greenslade	2012	Polar Biology	Polar Biol (2012) 35:841–850	Antarctica	insect	Data	native	Diptera	8	1	1	1	1
Groenen	2012	Agricultural and Forest Entomology	Agricultural and Forest Entomology, 14, 147-155	Europe	insect/plant	Desktop	forestry	Lepidoptera	8	1	1		1
Gutbrodt	2012	Arthropod-Plant Interactions	Arthropod-Plant Interactions, 6, 171-179	Europe	insect/plant	Data	agricultural	Lepidoptera	2	1						1
Hicke	2012	Forest Ecology and Management	Forest Ecology and Management, 271, 81-90.	North America	insect/plant	Desktop	forestry	Coleoptera	8	2									1
Hobbelen	2012	Theoretical Ecology	Theoretical Ecology, 1-14.	North America	insect	Modelling	native	Diptera/ Ephemeroptera	1	1						1
Hoiss	2012	Diversity and Distributions.	Diversity and Distributions_DOI: 10.1111/j.1472-4642.2012.00941.x	Europe	pollinator	Data	native	variety	1	1						1
Hu	2012	Entomologia Experimentalis et Applicata, 144, 223-230	Entomologia Experimentalis et Applicata, 144, 223-230	Asia	insect	Data	native	Blattodea	7	2													1
Illán	2012	Ecological Entomology	Ecological Entomology, 37, 134-144	Europe	insect	Data	native	Lepidoptera	1	1		1
Jactel	2012	Global Change Biology	Global Change Biology, 18, 267-276	non-specific	insect pred/sym/fung	Desktop	non-specific	variety	2	1						1
Jaeschke	2012	Insect Conservation and Diversity	Insect Conservation and Diversity_doi: 10.1111/j.1752-4598.2012.00194.x	Europe	insect	Desktop	native	Odonata	7	1			1
Jara	2012	Climatic Change	Climatic Change, 1-13	South America	insect/plant	Modelling	agricultural	Hemiptera	1	1			1
Kausrud	2012	Biological Reviews	Biological Reviews, 87, 34-51.	Europe	insect/plant	Review	forestry	Coleoptera	7	1						1				1
Keith	2012	Agricultural and Forest Meteorology	Agricultural and Forest Meteorology, 153, 67-81.	Australia/Oceania	insect/plant	Desktop	forestry	non-specific	5	1						1
Kroschel	2012	Agricultural and Forest Meteorology	Agricultural and Forest Meteorology DOI/10.1016/j.agrformet.2012.06.017	South America	insect/plant	Modelling	agricultural	Lepidoptera	1	1			1
Kruitbos	2012	Hydrobiologia	Hydrobiologia, 1-15.	Northern Hemisphere	insect	Data	native	Plecoptera	7	1			1					1
Krumov	2012	Acta Phytopathologica et Entomologica Hungarica	Acta Phytopathologica et Entomologica Hungarica, 47, 113-116	Europe	insect	Review	agricultural	Thysanoptera	7	1											1
Kwon	2012	Journal of Asia-Pacific Entomology, 15, 507-	Journal of Asia-Pacific Entomology, 15, 507-	Asia	insect/plant	Desktop	agricultural	variety	1	1	1
Lalouette	2012	Polar Biology	Polar Biology, 35, 509-517.	SubAntarctic	insect	Data	native	Coleoptera	1	1				1
Landis	2012	Journal of Insect Conservation	Journal of Insect Conservation, 16, 131-142	North America	insect/plant	Review	native	variety	8	1						1
Laparie	2012	Comparative Biochemistry and Physiology - A	Comparative Biochemistry and Physiology - A Molecular and Integrative Physiology, 162, 406-412	SubAntarctic	insect	Data	native	Diptera	8	2				1
Larsen	2012	Biotropica	Biotropica, 44, 82-89.	South America	insect	Data	native	Coleoptera	3	1								1
Li	2012	International Review of Hydrobiology	nternational Review of Hydrobiology, 97, 200-214.	Asia	community	Data	native	variety	1	1								1
Li	2012	Ecological Indicators, 23, 394-401	Ecological Indicators, 23, 394-401	Asia	insect	Data	native	variety	8	2								1
Ma	2012	Journal of Insect Physiology	Journal of Insect Physiology, 58, 303-309.	Asia	insect/plant	Data	agricultural	Hemiptera	1	1					1
Maiorano	2012	Ecological Modelling	Ecological Modelling, 245, 65-74.	Europe	insect	Modelling	agricultural	Lepidoptera	1	1		1
Mair	2012	Global Change Biology	Global Change Biology, 18, 2439-2447	Europe	insect	Desktop	native	Lepidoptera	1	1			1
Mansuy	2012	Mitigation and Adaptation Strategies for Global Change	Mitigation and Adaptation Strategies for Global Change, 1-20	North America	tritrophic	Review	forestry	Lepidoptera	1	1						1
Marchioro	2012	Bulletin of Entomological Research	Bulletin of Entomological Research, 102, 489-496.	non-specific	insect/plant	Modelling	agricultural	Lepidoptera	1	1														1
Marini	2012	Climatic Change	Climatic Change, 1-15	Europe	insect/plant	Desktop	forestry	Coleoptera	1	1	1					1
Marshall	2012	Naturwissenschaften	Naturwissenschaften, 99, 33-41.	North America	insect	Data & Modelling	native	Lepidoptera	28	1				1								1
Mazza	2012	Physiologia Plantarum	Physiologia Plantarum,doi:10.1111/j.1399-3054.2012.01661.x	South America	insect/plant	Data	agricultural	non-specific	11	1						1
Mazzi	2012	Annals of Applied Biology	Annals of Applied Biology, 160, 97-113.	non-specific	insect/plant	Review	agricultural	variety	8	3						1
Meyling	2012	Polar Biology	Polar Biology, 1-7.	Europe	insect pred/sym/fung	Data	native	variety	1	2									1
Moir	2012	Conservation Biology	Conservation Biology, 26, 199-207	non-specific	community	Review	non-specific	variety	8	2									1
Nabity	2012	Oecologia	Oecologia, 1-9	North America	insect/plant	Data	forestry	non-specific	5	1						1
Ni	2012	Bulletin of Entomological Research	Bulletin of Entomological Research, 102, 173-183.	Variety	insect/plant	Modelling	agricultural	Diptera	3	1			1
Nyman	2012	Ecology Letters	Ecology Letters, 15, 889-898.	non-specific	insect/plant	Review	native	non-specific	7	1						1
Oberg	2012	Insectes Sociaux	Insectes Sociaux, 59, 167-174	North America	insect	Data	native	Hymenoptera	1	1				1
O'Halloran	2012	Global Change Biology	Global Change Biology, 18, 555-565	North America	insect/plant	Modelling	forestry	Coleoptera	7	1						1
Olfert	2012	Psyche	Psyche_Article ID 746342	North America	insect/plant	Review	agricultural	Coleoptera	7	1			1
O'Neill	2012	Entomologia Experimentalis et Applicata	Entomologia Experimentalis et Applicata, 143, 74-88	Europe	insect	Data	native	Lepidoptera	1	1		1
Overbeck	2012	Forest Ecology and Management, 266, 115-125.	Forest Ecology and Management, 266, 115-125.	Europe	insect/plant	Modelling	forestry	Coleoptera	1	1						1
Pennekamp	2012	Journal of Insect Conservation	Journal of Insect Conservation, 1-12	Europe	insect/plant	Data	native	Lepidoptera	8	2						1
Pincebourde	2012	Functional Ecology	Functional Ecology	non-specific	insect/plant	Review	non-specific	non-specific	1	1						1
Pisetta	2012	Forest Ecology and Management	Forest Ecology and Management, 281, 75-83.	Europe	tritrophic	Data	native	variety	7	1						1
Piyaphongkul	2012	PLoS ONE	PLoS ONE, 7.	Asia	insect/plant	Data	agricultural	Hemiptera	1	1				1
Poniatowski	2012	Evolutionary Ecology	Evolutionary Ecology, 26, 759-770.	Europe	insect	Data	native	Orthoptera	8	2													1
Pyrcz	2012	Neotropical Entomology	Neotropical Entomology, 41, 186-195.	South America	insect	Data	native	Lepidoptera	8	2			1
Quintana	2012	Journal of Tropical Medicine	Journal of Tropical Medicine_DOIdoi:10.1155/2012/652803	South America	disease vector	Review	human	Diptera	8	3						1
Robinson	2012	New Phytologist	New Phytologist, 194, 321-336.	Variety	insect/plant	Desktop	non-specific	variety	5	1						1
Sáenz-Romero	2012	Forest Ecology and Management	Forest Ecology and Management, 275, 98-106.	Central America	insect	Modelling	native	Lepidoptera	7	1			1
Sambaraju	2012	Ecography	Ecography, 35, 211	North America	insect/plant	Desktop	forestry	Coleoptera	7	1	1
Schönrogge	2012	sect Conservation and Diversity	sect Conservation and Diversity, 5, 298-311.	Europe	insect/plant	Desktop	native	Hymenoptera	8	2			1
Schuch	2012	Biological Conservation	Biological Conservation, 149, 75-83.	Europe	insect/plant	Data	native	Hemiptera	2	2	1							1
Scriber	2012	Insect Science	Insect Science, 19, 277-285.	North America	insect	Data	native	Lepidoptera	1	1										1	1
Simpson	2012	Entomologia Experimentalis et Applicata	Entomologia Experimentalis et Applicata, 142, 191-202	Europe	insect/plant	Data	agricultural	Hemiptera	2	1	1									1	1
Stengaard Hansen	2012	Journal of Cultural Heritage	Journal of Cultural Heritage, 13, 22-27	Europe	insect pred/sym/fung	Data	human	Coleoptera	3	1					1
Stoeckli	2012	PLoS ONE	PLoS ONE, 7	Europe	insect	Modelling	agricultural	Lepidoptera	15	1		1
Streitberger	2012	Forest Ecology and Management	Forest Ecology and Management, 269, 239-248.	Europe	insect	Data	native	Lepidoptera	1	1			1
Templer	2012	Biology and Fertility of Soils	Biology and Fertility of Soils, 48, 413-424.	North America	insect/plant	Data	forestry	variety	28	1	1							1
Thomas	2012	Parasites & Vectors	Parasites & Vectors, 100.	Europe	disease vector	Data	human	Diptera	1	1											1
Thorat	2012	Biochemical and Biophysical Research Communications	Biochemical and Biophysical Research Communications, 419, 638-642.	Sub Continent	insect	Data	human	Diptera	2	1				1
Turner	2012	Landscape Ecology	Landscape Ecology, 1-17	non-specific	community	Review	forestry	Coleoptera	8	3									1
Urbanski	2012	American Naturalist	American Naturalist, 179, 490-500.	Variety	disease vector	Desktop	human	Diptera	8	1			1
Wermelinger	2012	Journal of Applied Entomology	Journal of Applied Entomology, 136, 212-224.	Europe	tritrophic	Data	forestry	Coleoptera	1	1		1
Wernegreen	2012	Current Opinion in Microbiology, 15, 255-262.	Current Opinion in Microbiology, 15, 255-262.	non-specific	insect pred/sym/fung	Review	non-specific	non-specific	1	1						1
Westgarth-Smith,	2012	Ecological Entomology	Ecological Entomology, 37, 221-232.	Europe	insect	Desktop	non-specific	Lepidoptera	1	1		1
Weyer	2012	Journal of Insect Conservation	Journal of Insect Conservation, 16, 379-390	Europe	insect/plant	Data	native	Orthoptera	8	2									1
Williams	2012	American Midland Naturalist	American Midland Naturalist, 167, 336-343.	North America	aquatic/ riparian	Data	native	Diptera	8	2						1
Williams	2012	PLoS ONE	PLoS ONE, 7.	North America	insect/plant	Data	native	Lepidoptera	1	1				1
Williams	2012	Climate Research	Climate Research, 53, 119-130.	North America	insect	Data	native	Lepidoptera	1	1											1
Zhang	2012	Chinese Journal of Ecology	Chinese Journal of Ecology, 31, 1499-1507.	Asia	insect/plant	Desktop	agricultural	variety	3	1	1
Ziter	2012	Global Change Biology	Global Change Biology, 18, 2771-2780	North America	insect/plant	Modelling	agricultural	variety	1	1		1
